# Supplementary material for: Effects of different roughness on Brazilian splitting characteristics of rock-concrete interface
Source: PLoS One. 2024 Aug 23;19(8):e0307190. doi: 10.1371/journal.pone.0307190 (PMC11343416; doi:10.1371/journal.pone.0307190)
Supplement: S1 Data — (XLSX) [file pone.0307190.s001.xlsx]

## Sheet: Table 1
Materials	Cement	Water	Medium Sand	Gravel
Proportion (%)	45.36	10.71	8.12	35.81

## Sheet: Table 2
Roughness	NO.	D/mm	H/mm	V/mm3	fi/mm
f0	f0-1	49.13	29.98	0	0
	f0-2	49.02	30.4	0	0
	f0-3	48.25	30.06	0	0
	Mean value	48.8	30.15	0	0
f1	f1-1	48.24	30.03	1448.65	0.21
	f1-2	48.25	30.9	1490.93	0.21
	f1-3	49.26	31.9	1571.4	0.19
	Mean value	48.58	30.94	1503.07	0.2
f2	f2-1	49.04	30.42	1491.8	0.47
	f2-2	48.51	30.35	1472.28	0.51
	f2-3	49.09	30.48	1496.26	0.48
	Mean value	48.88	30.42	1486.93	0.49
f3	f3-1	48.82	30.24	1476.32	0.68
	f3-2	49.36	30.46	1503.51	0.63
	f3-3	48.85	30.57	1493.35	0.64
	Mean value	49.01	30.42	1490.89	0.65
f4	f4-1	49.85	30.84	1537.37	0.94
	f4-2	49.19	30.44	1497.34	0.93
	f4-3	48.86	30.34	1482.41	0.95
	Mean value	49.3	30.54	1505.62	0.94
f5	f5-1	49.14	30.31	1489.43	1.15
	f5-2	48.77	31.05	1514.31	1.16
	f5-3	48.54	30.51	1480.96	1.15
	Mean value	48.82	30.62	1494.87	1.15

## Sheet: Fig. 3 （a）
	X-axis	Y-axis		X-axis	Y-axis		X-axis	Y-axis
longname	Axial strain	Stress		Axial strain	Stress		Axial strain	Stress
unit	10-3	MPa		10-3	MPa		10-3	MPa
comment	R-1			R-2			R-3
	0.02186	0		0.01935	0.01729		0.01995	0
	0.02186	0		0.0387	0.03662		0.01995	0
	0.02186	0		0.09795	0.05392		0.01995	0
	0	0		0.13744	0.06409		0.01975	0.0079
	0.02186	0		0.19709	0.07223		0.0393	0.01877
	-0.000218644	0.00366		0.19689	0.07935		0.07899	0.02371
	-0.000655933	0.01246		0.25633	0.08749		0.11849	0.0326
	0.04242	0.02564		0.35587	0.09461		0.17814	0.03853
	0.08571	0.03297		0.43547	0.10376		0.23778	0.04545
	0.15108	0.03956		0.53481	0.1119		0.33732	0.05335
	0.21624	0.04836		0.63415	0.12309		0.47656	0.06224
	0.30326	0.05715		0.75344	0.13632		0.59585	0.07311
	0.39028	0.06594		0.91263	0.15157		0.77499	0.08793
	0.45522	0.0762		1.05167	0.16683		0.97387	0.10275
	0.5641	0.08499		1.1909	0.18209		1.13305	0.11757
	0.62926	0.09525		1.32994	0.19532		1.33194	0.13338
	0.76001	0.1055		1.48893	0.21261		1.53082	0.15117
	0.82495	0.11503		1.62817	0.22685		1.74965	0.16994
	0.91197	0.12455		1.74726	0.24313		1.88849	0.18871
	0.99899	0.13554		1.8865	0.25432		2.06742	0.20748
	1.06392	0.1458		2.00578	0.26856		2.24636	0.22428
	1.10722	0.15532		2.08538	0.2767		2.3854	0.24107
	1.23796	0.16412		2.22462	0.28789		2.52464	0.25589
	1.21566	0.17144		2.30401	0.29806		2.64393	0.26577
	1.28104	0.17804		2.3834	0.30925		2.72352	0.27467
	1.36806	0.1839		2.48294	0.31637		2.80291	0.28356
	1.4553	0.19049		2.56254	0.32349		2.90245	0.28949
	1.49881	0.19562		2.62198	0.33265		2.9621	0.29443
	1.5421	0.20221		2.70158	0.34282		3.04169	0.30134
	1.58561	0.20881		2.76102	0.35096		3.04149	0.30628
	1.58517	0.21394		2.82067	0.36012		3.08119	0.31221
	1.62868	0.22126		2.88011	0.36826		3.16078	0.31913
	1.65011	0.22712		2.93976	0.37843		3.18053	0.32308
	1.69362	0.23299		2.97925	0.38758		3.24018	0.33
	1.75878	0.24105		3.01875	0.39877		3.25992	0.3379
	1.80229	0.24617		3.09834	0.40691		3.29942	0.3458
	1.84558	0.2535		3.15779	0.41708		3.39896	0.35568
	1.91095	0.26009		3.23738	0.42726		3.45841	0.36556
	1.99797	0.26815		3.33672	0.43641		3.5378	0.3794
	1.99754	0.27548		3.39617	0.44659		3.6172	0.39026
	2.04083	0.28281		3.43587	0.45676		3.69639	0.40508
	2.08434	0.29013		3.49531	0.46795		3.79593	0.41496
	2.17136	0.29746		3.57471	0.4771		3.87512	0.4288
	2.21465	0.30625		3.57431	0.48931		3.97447	0.44065
	2.27981	0.31431		3.6539	0.49948		4.03391	0.45547
	2.34496	0.32237		3.73329	0.50966		4.11331	0.46634
	2.36639	0.33043		3.79274	0.52186		4.21265	0.47919
	2.4099	0.33849		3.87213	0.53407		4.27189	0.49104
	2.51878	0.34655		3.95153	0.54526		4.35129	0.50389
	2.51835	0.35461		3.97108	0.55543		4.41073	0.51475
	2.5835	0.36193		4.01057	0.56764		4.45043	0.52562
	2.64866	0.37219		4.07002	0.57883		4.50987	0.53353
	2.69195	0.38025		4.14941	0.59002		4.58947	0.54242
	2.77897	0.38831		4.20886	0.60325		4.62896	0.55329
	2.75667	0.3971		4.2683	0.61342		4.68841	0.56218
	2.84369	0.40589		4.3477	0.62563		4.72791	0.57403
	2.97444	0.41395		4.42709	0.63783		4.8075	0.58293
	2.99587	0.42274		4.44664	0.65004		4.86695	0.59379
	3.06102	0.433		4.52603	0.66123		4.92639	0.60367
	3.10431	0.44106		4.54578	0.6714		4.96609	0.61257
	3.1476	0.44912		4.60523	0.68259		5.02553	0.62343
	3.16903	0.45791		4.68462	0.6948		5.08498	0.63331
	3.21232	0.46597		4.72412	0.70599		5.14442	0.64418
	3.29934	0.47403		4.78356	0.7182		5.18392	0.65505
	3.34264	0.48209		4.86296	0.72837		5.24337	0.66592
	3.34242	0.48868		4.94235	0.73956		5.30301	0.6758
	3.36384	0.49601		5.0018	0.75177		5.34251	0.68667
	3.429	0.50334		5.02134	0.76296		5.38201	0.69852
	3.47251	0.51066		5.10094	0.77415		5.48135	0.7084
	3.5158	0.51726		5.16038	0.78432		5.5009	0.71828
	3.55909	0.52458		5.17993	0.7945		5.56054	0.72816
	3.60239	0.53264		5.21963	0.80263		5.60004	0.74002
	3.6459	0.53924		5.27907	0.81281		5.61959	0.75089
	3.66732	0.54876		5.29862	0.82298		5.71893	0.75978
	3.68875	0.55462		5.37822	0.83315		5.75843	0.77065
	3.75391	0.56268		5.43766	0.84129		5.81807	0.77954
	3.81928	0.57074		5.43746	0.84943		5.85737	0.79337
	3.84071	0.57807		5.49711	0.85858		5.89707	0.80226
	3.884	0.58686		5.51666	0.86876		5.91662	0.81412
	3.94916	0.59345		5.55615	0.87893		5.97606	0.82598
	4.01431	0.60151		5.6156	0.8891		6.01556	0.83487
	4.03596	0.60884		5.69519	0.89826		6.05526	0.84475
	4.03552	0.6169		5.71474	0.90945		6.1147	0.85167
	4.05695	0.62423		5.77439	0.91759		6.1544	0.86155
	4.1221	0.63229		5.79394	0.92674		6.1939	0.87143
	4.16539	0.64108		5.87333	0.93793		6.23339	0.88229
	4.23077	0.6484		5.89308	0.94709		6.29304	0.89119
	4.2522	0.65573		5.95252	0.95726		6.27269	0.90205
	4.29549	0.66452		5.99202	0.96743		6.35208	0.91193
	4.29505	0.67185		5.99182	0.97761		6.39158	0.92181
	4.33834	0.67991		6.07121	0.98778		6.43108	0.93268
	4.38163	0.68797		6.11071	0.99693		6.47058	0.94454
	4.44701	0.69529		6.15041	1.00711		6.53022	0.95343
	4.4903	0.70409		6.18991	1.0183		6.56972	0.96331
	4.51173	0.71141		6.2294	1.02745		6.64911	0.97418
	4.55502	0.71801		6.28905	1.03762		6.68881	0.98406
	4.59853	0.7246		6.32855	1.0478		6.70836	0.99493
	4.57645	0.73046		6.36804	1.05797		6.74786	1.00481
	4.66347	0.73706		6.40754	1.06916		6.78735	1.01568
	4.72884	0.74292		6.44704	1.08137		6.8468	1.02654
	4.70654	0.75098		6.50648	1.09256		6.8865	1.03642
	4.74983	0.75684		6.50628	1.10375		6.90584	1.04927
	4.81521	0.76343		6.56553	1.11697		7.00539	1.05915
	4.81477	0.77076		6.58528	1.12613		7.02494	1.07002
	4.85828	0.77808		6.68462	1.13732		7.04448	1.08088
	4.85762	0.78688		6.70417	1.14953		7.08398	1.09076
	4.94486	0.7942		6.76361	1.16072		7.12368	1.10064
	4.96629	0.80153		6.82306	1.16987		7.16318	1.10855
	4.98772	0.80886		6.82286	1.18106		7.20267	1.1204
	5.05309	0.81692		6.88231	1.19225		7.26212	1.13028
	5.07452	0.82497		6.9216	1.20649		7.30182	1.14115
	5.07408	0.83157		7.0012	1.21667		7.32136	1.15103
	5.13924	0.83963		7.06044	1.22989		7.36086	1.16289
	5.16088	0.84695		7.06024	1.24108		7.40036	1.17376
	5.20417	0.85501		7.09974	1.25329		7.43986	1.18462
	5.24747	0.86307		7.11929	1.26244		7.4993	1.19451
	5.26889	0.8704		7.19868	1.27465		7.51885	1.20636
	5.31218	0.87992		7.23818	1.28788		7.59844	1.21624
	5.35548	0.88798		7.29763	1.29805		7.65789	1.22415
	5.39877	0.89678		7.33712	1.30822		7.67764	1.23403
	5.42019	0.90483		7.37682	1.31839		7.71714	1.24489
	5.46349	0.91363		7.41632	1.3306		7.75663	1.25379
	5.48491	0.92169		7.43587	1.34077		7.79633	1.26268
	5.52821	0.92975		7.49531	1.35196		7.79593	1.27355
	5.54963	0.9378		7.57471	1.36315		7.83543	1.28244
	5.57106	0.94733		7.59425	1.37333		7.87512	1.29232
	5.61435	0.95539		7.63395	1.3835		7.89467	1.30417
	5.636	0.96271		7.67345	1.39571		7.95412	1.31307
	5.70093	0.97224		7.71295	1.40486		8.03351	1.32393
	5.72258	0.9803		7.75264	1.41504		8.05326	1.33283
	5.74423	0.98323		7.79214	1.42623		8.07281	1.34271
	5.78774	0.98909		7.83164	1.43436		8.09236	1.35357
	5.78752	0.99349		7.87114	1.44759		8.17175	1.36345
	5.83103	0.99788		7.95053	1.45776		8.15161	1.37333
	5.83059	1.00448		7.97028	1.4659		8.21105	1.38519
	5.87388	1.01107		8.02972	1.47811		8.25055	1.39507
	5.89553	1.01693		8.04927	1.48726		8.29005	1.40495
	5.91717	1.02279		8.08897	1.49845		8.32954	1.41681
	5.91674	1.03158		8.12847	1.50863		8.34909	1.42768
	5.93816	1.04038		8.16796	1.52083		8.36884	1.43756
	6.00332	1.04917		8.20746	1.53202		8.44823	1.44842
	6.02475	1.05723		8.26691	1.5422		8.46778	1.45633
	6.04617	1.06382		8.32635	1.55339		8.48733	1.46818
	6.0676	1.07188		8.32615	1.56458		8.52703	1.47806
	6.13276	1.07994		8.36565	1.57577		8.58648	1.48893
	6.13254	1.088		8.40515	1.58594		8.62597	1.49881
	6.15397	1.09606		8.44464	1.59713		8.66547	1.50968
	6.21912	1.10485		8.48414	1.6073		8.70497	1.52055
	6.26241	1.11364		8.52384	1.61646		8.74466	1.53043
	6.28384	1.1217		8.56334	1.62765		8.78416	1.54228
	6.30527	1.13049		8.58288	1.63884		8.82366	1.55315
	6.34856	1.13929		8.64253	1.64799		8.84321	1.56205
	6.36999	1.14735		8.66208	1.65918		8.8827	1.5739
	6.39141	1.1554		8.72152	1.66936		8.9222	1.58378
	6.4347	1.1642		8.74107	1.67953		8.98165	1.59564
	6.43427	1.17299		8.80072	1.68868		9.02134	1.60453
	6.49942	1.18105		8.88011	1.69987		9.04089	1.61737
	6.54272	1.18911		8.89966	1.71208		9.06044	1.62824
	6.54228	1.1979		8.95911	1.72124		9.09994	1.63812
	6.58557	1.20523		8.97885	1.73039		9.13944	1.64998
	6.60722	1.21328		9.0383	1.73853		9.17913	1.65887
	6.62842	1.22208		9.05805	1.7487		9.19868	1.66776
	6.65007	1.2294		9.09755	1.75989		9.23838	1.67567
	6.71523	1.23746		9.1171	1.76905		9.25793	1.68555
	6.71479	1.24625		9.13684	1.77922		9.29743	1.69444
	6.77994	1.25358		9.23619	1.79143		9.31718	1.70333
	6.77951	1.26164		9.25574	1.79957		9.35687	1.71025
	6.80115	1.26897		9.25534	1.81076		9.37642	1.72013
	6.82258	1.27483		9.29503	1.82195		9.37602	1.73001
	6.86587	1.28289		9.35448	1.83212		9.43567	1.73791
	6.88752	1.28948		9.37403	1.84229		9.47516	1.74977
	6.90894	1.29681		9.41352	1.85247		9.47497	1.75767
	6.90851	1.30487		9.49312	1.86264		9.53441	1.76755
	6.95202	1.31219		9.53262	1.87383		9.55396	1.77743
	6.97344	1.31952		9.55216	1.88604		9.59346	1.7883
	7.01674	1.32831		9.61161	1.89723		9.59326	1.79719
	7.0163	1.33491		9.59126	1.9074		9.61281	1.80608
	7.03794	1.34223		9.65071	1.91961		9.6525	1.81596
	7.08124	1.35102		9.71035	1.92978		9.67205	1.82683
	7.12453	1.35762		9.74985	1.94097		9.7315	1.83671
	7.14596	1.36494		9.7295	1.95216		9.771	1.84659
	7.16738	1.373		9.82885	1.96437		9.81069	1.85647
	7.18903	1.38033		9.84839	1.97454		9.81029	1.86734
	7.21046	1.38839		9.86794	1.98471		9.84979	1.87821
	7.23188	1.39572		9.92739	1.99692		9.86934	1.88611
	7.27539	1.40304		9.96709	2.00709		9.90904	1.89698
	7.25309	1.4111		10.0066	2.01828		9.94853	1.90686
	7.27452	1.41916		10.0461	2.02744		9.96808	1.91773
	7.29595	1.42649		10.0856	2.03863		10.0076	1.92761
	7.33924	1.43381		10.1452	2.0488		10.0273	1.93551
	7.33902	1.44114		10.1847	2.05999		10.0469	1.94638
	7.38231	1.4492		10.1843	2.07118		10.0864	1.95626
	7.4256	1.45653		10.2238	2.08237		10.1261	1.96614
	7.42516	1.46385		10.2633	2.09153		10.1456	1.97701
	7.46846	1.47338		10.303	2.10272		10.1851	1.98788
	7.48988	1.48144		10.3226	2.11289		10.2047	1.99875
	7.53339	1.48876		10.382	2.1251		10.2442	2.00961
	7.55482	1.49609		10.4614	2.13527		10.2637	2.01949
	7.57625	1.50415		10.4809	2.14544		10.3032	2.03135
	7.61976	1.51074		10.5206	2.15561		10.3429	2.04123
	7.59746	1.5188		10.5601	2.16477		10.3625	2.05111
	7.57515	1.52466		10.5998	2.17393		10.382	2.06099
	7.66217	1.53419		10.6393	2.18206		10.4217	2.06988
	7.66174	1.54152		10.699	2.18715		10.4612	2.08174
	7.66152	1.54884		10.7389	2.19224		10.4808	2.09063
	7.70481	1.5569		10.8185	2.19732		10.5205	2.10051
	7.76997	1.56496		10.8183	2.20444		10.54	2.11138
	7.76953	1.57229		10.858	2.20648		10.5795	2.12126
	7.79117	1.57961		10.9188	2.17901		10.619	2.13213
	7.83447	1.58694		10.9559	1.66325		10.6387	2.14003
	7.85589	1.59427		11.0118	0.58697		10.6583	2.15189
	7.87732	1.60159		11.0114	0		10.6978	2.16177
	7.89897	1.60746					10.7173	2.17066
	7.94226	1.61478					10.7369	2.18252
	7.9639	1.62284					10.8163	2.19635
	7.98533	1.62944					10.8159	2.20623
	8.02862	1.63749					10.8753	2.21907
	8.05005	1.64555					10.9148	2.22895
	8.04983	1.65141					10.9146	2.23883
	8.09312	1.65947					10.9741	2.24772
	8.07082	1.66607					10.9936	2.25859
	8.09247	1.67339					11.0333	2.26353
	8.17949	1.68072					11.0932	2.26353
	8.20113	1.68732					11.1516	1.14412
	8.2007	1.69464					11.1877	0.09287
	8.22212	1.70124					11.1909	0
	8.26563	1.70783
	8.28706	1.71589
	8.28684	1.72175
	8.30827	1.73054
	8.3297	1.73714
	8.37299	1.7452
	8.39441	1.75325
	8.3942	1.75838
	8.39376	1.76718
	8.43705	1.77377
	8.50242	1.78036
	8.48012	1.78769
	8.52363	1.79502
	8.54506	1.80234
	8.58835	1.80967
	8.60978	1.817
	8.63143	1.82506
	8.65285	1.83311
	8.69614	1.84117
	8.71757	1.8485
	8.739	1.85656
	8.76064	1.86242
	8.78207	1.87121
	8.8035	1.87854
	8.84679	1.88587
	8.84657	1.89393
	8.88986	1.90272
	8.91129	1.91078
	8.95458	1.91884
	8.95414	1.92689
	8.97557	1.93569
	8.997	1.94301
	9.04051	1.95034
	9.03985	1.95913
	9.08336	1.96573
	9.08293	1.97305
	9.10435	1.98184
	9.126	1.98917
	9.14743	1.99723
	9.21258	2.00529
	9.21214	2.01335
	9.23357	2.02141
	9.29873	2.02947
	9.32016	2.03679
	9.31972	2.04559
	9.36323	2.05291
	9.36279	2.05951
	9.40608	2.0683
	9.42773	2.07489
	9.47102	2.08295
	9.47058	2.09101
	9.49201	2.09907
	9.55717	2.1064
	9.55673	2.11519
	9.60024	2.12178
	9.5998	2.13131
	9.64309	2.13863
	9.66452	2.14596
	9.68595	2.15329
	9.72924	2.16208
	9.75088	2.17014
	9.75045	2.17673
	9.77187	2.18406
	9.77144	2.19212
	9.81473	2.20091
	9.83637	2.2075
	9.83594	2.21483
	9.90131	2.22142
	9.92274	2.22875
	9.96603	2.23681
	9.96581	2.24267
	10.0091	2.25146
	10.0305	2.25879
	10.052	2.26538
	10.0736	2.27344
	10.1169	2.2815
	10.1383	2.28736
	10.16	2.29469
	10.1814	2.30128
	10.1812	2.30715
	10.2463	2.31301
	10.2461	2.31814
	10.268	2.32033
	10.3113	2.32913
	10.3858	1.72175
	10.4237	0.54437
	10.4731	0

## Sheet: Fig. 3 （b）
	X-axis	Y-axis		X-axis	Y-axis		X-axis	Y-axis
longname	Axial strain	Stress		Axial strain	Stress		Axial strain	Stress
unit	10-3	MPa		10-3	MPa		10-3	MPa
comment	C-1			C-2			C-3
	0.02625	0.02398		0.01988	0		0.01995	0
	0.07995	0.02939		0.01988	0		0.01975	0.00692
	0.1066	0.03403		0.01988	0		0.01955	0.01284
	0.16044	0.0379		0	0		0.05905	0.0247
	0.20055	0.04331		0.01988	0		0.11849	0.03557
	0.26772	0.0495		-0.000198768	0.00495		0.17794	0.04841
	0.37513	0.05878		-0.000596303	0.01681		0.23738	0.06027
	0.46908	0.06883		0.03856	0.03462		0.29663	0.07311
	0.56289	0.07966		0.07792	0.04451		0.35587	0.08991
	0.65684	0.09204		0.13735	0.05341		0.45522	0.10572
	0.77758	0.10364		0.19658	0.06528		0.53441	0.12153
	0.89831	0.11601		0.27569	0.07715		0.63375	0.13536
	1.01905	0.12994		0.3548	0.08902		0.693	0.14919
	1.09954	0.14308		0.41383	0.10287		0.77239	0.165
	1.20681	0.15391		0.51282	0.11473		0.83164	0.17883
	1.31422	0.16242		0.57205	0.12858		0.91103	0.19069
	1.39471	0.17479		0.69092	0.14243		0.97048	0.20254
	1.50199	0.18562		0.74995	0.15529		1.01017	0.21143
	1.55556	0.19568		0.82906	0.16815		1.06962	0.21835
	1.63605	0.20418		0.90817	0.18298		1.10932	0.22527
	1.68962	0.21424		0.9672	0.19683		1.10912	0.23021
	1.77024	0.22043		1.00656	0.20969		1.12886	0.23515
	1.78357	0.22507		1.12542	0.22156		1.16856	0.24107
	1.83714	0.23125		1.10515	0.23145		1.18831	0.24799
	1.85046	0.23512		1.16458	0.24035		1.22801	0.25392
	1.90417	0.23976		1.24369	0.24826		1.2677	0.26182
	1.94441	0.24518		1.323	0.25716		1.28725	0.27071
	1.94428	0.25136		1.36255	0.26409		1.32675	0.28158
	1.99798	0.256		1.40191	0.27299		1.36625	0.29344
	2.02477	0.26142		1.44146	0.28189		1.42569	0.3053
	2.06488	0.26838		1.44107	0.28881		1.44524	0.31715
	2.09153	0.27534		1.48062	0.29871		1.48474	0.33
	2.11818	0.28462		1.5001	0.30662		1.52424	0.33988
	2.17188	0.29235		1.53965	0.31453		1.58368	0.35272
	2.21199	0.30164		1.59889	0.32541		1.62318	0.36458
	2.2521	0.30937		1.63844	0.33233		1.66268	0.37742
	2.30567	0.3202		1.6778	0.34223		1.70217	0.38928
	2.33232	0.32716		1.73723	0.35113		1.72172	0.40113
	2.39935	0.33567		1.81634	0.36201		1.76122	0.41398
	2.43946	0.34417		1.81594	0.3719		1.82067	0.42583
	2.45265	0.35268		1.8553	0.38179		1.86016	0.43769
	2.50636	0.36119		1.89485	0.39168		1.89966	0.44856
	2.54647	0.36892		1.97396	0.40157		1.93916	0.45844
	2.6135	0.3782		2.01332	0.41344		1.95891	0.46733
	2.65361	0.38594		2.07255	0.42432		1.95851	0.47721
	2.70718	0.39522		2.13178	0.4352		1.99801	0.48709
	2.73383	0.40373		2.15126	0.44608		2.0375	0.49697
	2.77394	0.41224		2.19082	0.45696		2.05725	0.50586
	2.81419	0.41997		2.2898	0.46784		2.1167	0.51673
	2.86776	0.42848		2.28941	0.47872		2.1163	0.52562
	2.90787	0.43699		2.34864	0.48861		2.19589	0.5355
	2.94798	0.44549		2.40787	0.50246		2.21544	0.54538
	3.00155	0.45555		2.44723	0.51334		2.23499	0.55526
	3.0282	0.46328		2.52634	0.52422		2.23459	0.56712
	3.08177	0.47179		2.50606	0.53609		2.25434	0.577
	3.12201	0.47875		2.58517	0.54796		2.29384	0.58688
	3.16212	0.48803		2.70403	0.55884		2.33333	0.59577
	3.20223	0.49731		2.72351	0.57071		2.35308	0.60565
	3.24234	0.50582		2.78275	0.58455		2.37263	0.61553
	3.269	0.51355		2.8221	0.59543		2.43208	0.62541
	3.30911	0.52284		2.86146	0.60631		2.41173	0.63628
	3.34922	0.53134		2.88094	0.61818		2.45143	0.64616
	3.38933	0.53908		2.92029	0.62906		2.47098	0.65505
	3.40252	0.54991		2.9994	0.63994		2.51047	0.66592
	3.48301	0.55764		3.03876	0.65082		2.55017	0.6758
	3.48287	0.56615		3.03856	0.65972		2.56972	0.68667
	3.5499	0.57388		3.05804	0.66961		2.62916	0.69556
	3.57655	0.58239		3.11727	0.67951		2.64871	0.70643
	3.61666	0.59167		3.15683	0.6894		2.66846	0.7173
	3.64331	0.60095		3.19618	0.6983		2.70796	0.72619
	3.66996	0.60869		3.23554	0.70819		2.74746	0.73706
	3.71021	0.61487		3.2749	0.71907		2.76701	0.74694
	3.7234	0.62183		3.31445	0.72797		2.78655	0.75879
	3.73673	0.62802		3.33393	0.74083		2.82625	0.76867
	3.80376	0.63576		3.35341	0.74874		2.82585	0.77756
	3.83054	0.64349		3.41264	0.75962		2.86535	0.78744
	3.84373	0.65045		3.47207	0.7705		2.86515	0.79831
	3.85692	0.65818		3.49155	0.78039		2.8847	0.80819
	3.88371	0.66592		3.53091	0.79226		2.9242	0.81807
	3.91036	0.67288		3.59014	0.80116		2.94375	0.82894
	3.93701	0.68061		3.64937	0.81204		2.96349	0.83783
	3.9502	0.68989		3.66905	0.82193		3.00299	0.8487
	3.99044	0.69763		3.66865	0.83281		3.02254	0.85759
	4.01709	0.70691		3.68813	0.84271		3.04209	0.86945
	4.03028	0.71464		3.74737	0.85359		3.08179	0.87834
	4.05694	0.72393		3.78672	0.86545		3.10134	0.88822
	4.08359	0.73243		3.84615	0.87535		3.14083	0.90008
	4.11024	0.74017		3.86563	0.88524		3.16058	0.90798
	4.12343	0.74945		3.90499	0.89711		3.16018	0.91885
	4.16367	0.75718		3.90459	0.907		3.19968	0.92873
	4.17673	0.76724		3.94395	0.91788		3.21923	0.9396
	4.20338	0.77575		3.9833	0.92876		3.27887	0.94849
	4.25695	0.78503		4.04274	0.93865		3.29842	0.95639
	4.24322	0.79431		4.08209	0.95052		3.31817	0.96726
	4.28333	0.80359		4.10157	0.96041		3.35767	0.97714
	4.29652	0.8121		4.14093	0.96931		3.35727	0.98702
	4.32331	0.8206		4.18048	0.97821		3.41672	0.99789
	4.33663	0.82447		4.16041	0.98612		3.41652	1.00678
	4.37688	0.82834		4.23952	0.99503		3.43607	1.01469
	4.3902	0.83298		4.29895	1.00294		3.47576	1.02457
	4.40353	0.83917		4.27867	1.01382		3.51526	1.03445
	4.41672	0.84535		4.31803	1.02173		3.55476	1.04532
	4.41658	0.85231		4.37746	1.03063		3.55436	1.0552
	4.42977	0.85773		4.37706	1.04052		3.59406	1.06508
	4.4431	0.86546		4.41662	1.05041		3.6136	1.07496
	4.46975	0.87474		4.41602	1.06228		3.6531	1.08582
	4.49626	0.8848		4.49533	1.07217		3.67265	1.0957
	4.50946	0.89408		4.51481	1.08207		3.6924	1.10657
	4.54957	0.90336		4.53429	1.09196		3.7319	1.11744
	4.54943	0.91187		4.59372	1.10284		3.7315	1.12831
	4.56262	0.92115		4.6132	1.11372		3.771	1.1372
	4.58927	0.92966		4.6128	1.12262		3.79054	1.14807
	4.60246	0.93816		4.67203	1.1335		3.83024	1.15795
	4.65603	0.94667		4.69171	1.14339		3.84979	1.16882
	4.6423	0.95518		4.73107	1.15427		3.86934	1.18067
	4.68241	0.96446		4.77042	1.16515		3.88889	1.19055
	4.70907	0.97297		4.7899	1.17504		3.90844	1.20043
	4.72226	0.98148		4.82926	1.1879		3.90824	1.2113
	4.73545	0.99076		4.86861	1.19878		3.92779	1.22118
	4.76223	0.99849		4.90797	1.21065		3.94734	1.23106
	4.77529	1.00777		4.92745	1.22153		4.00678	1.24094
	4.80207	1.01628		4.96681	1.2334		4.04648	1.25082
	4.80167	1.02633		4.98629	1.24428		4.04608	1.25971
	4.84191	1.03407		5.02564	1.25516		4.10553	1.26959
	4.8551	1.04258		5.04512	1.26604		4.12527	1.28046
	4.88176	1.05031		5.0646	1.27889		4.14482	1.29133
	4.88149	1.05882		5.10396	1.28977		4.12448	1.30022
	4.88135	1.06655		5.12363	1.29967		4.18392	1.31109
	4.89454	1.07506		5.18267	1.31252		4.18372	1.32097
	4.93465	1.08279		5.20235	1.3234		4.24317	1.33184
	4.93438	1.0913		5.22202	1.32736		4.28267	1.34172
	4.98809	1.09826		5.26158	1.33527		4.30221	1.35357
	4.98782	1.10677		5.26138	1.34121		4.32176	1.36345
	5.02793	1.11451		5.30093	1.34714		4.34131	1.37432
	5.02766	1.12301		5.30054	1.35604		4.36106	1.38322
	5.02739	1.13075		5.33989	1.36494		4.36066	1.39211
	5.04072	1.13771		5.35957	1.37286		4.40036	1.40298
	5.05391	1.14544		5.37925	1.38077		4.41991	1.41286
	5.08069	1.15318		5.37885	1.39264		4.45941	1.42372
	5.09388	1.16091		5.39833	1.40451		4.47895	1.43459
	5.10707	1.16864		5.45756	1.41638		4.51845	1.44645
	5.12026	1.17715		5.47704	1.42726		4.51805	1.4583
	5.13345	1.18566		5.49652	1.43616		4.55755	1.47016
	5.14678	1.19262		5.516	1.44704		4.59705	1.48103
	5.15997	1.20268		5.57523	1.45792		4.63654	1.49288
	5.18662	1.20964		5.57503	1.4688		4.65609	1.50276
	5.21327	1.21814		5.59451	1.47968		4.67564	1.51363
	5.2266	1.2251		5.65375	1.49155		4.69519	1.52549
	5.23979	1.23207		5.6931	1.50342		4.75484	1.53537
	5.2799	1.24057		5.71258	1.5143		4.79433	1.54624
	5.25284	1.24831		5.73206	1.52617		4.81388	1.55612
	5.30641	1.25604		5.77142	1.53804		4.87333	1.566
	5.29268	1.26455		5.7909	1.54892		4.87293	1.57785
	5.30588	1.27306		5.81038	1.5598		4.89268	1.58576
	5.31907	1.28079		5.84973	1.57166		4.95212	1.59663
	5.35931	1.28853		5.84933	1.58353		4.97187	1.60651
	5.35904	1.29626		5.90857	1.59441		5.01137	1.61737
	5.37223	1.30477		5.94792	1.60529		4.99102	1.62627
	5.39888	1.31328		5.94753	1.61716		5.03072	1.63516
	5.41221	1.32101		5.98688	1.62705		5.05027	1.64701
	5.41194	1.32952		6.00656	1.63793		5.06982	1.65492
	5.45205	1.3388		6.02584	1.6498		5.10932	1.6648
	5.45178	1.34653		6.04552	1.65969		5.14901	1.6727
	5.45151	1.35504		6.10475	1.67057		5.16856	1.68357
	5.49162	1.36432		6.10435	1.68244		5.18831	1.69147
	5.49135	1.3736		6.16359	1.69233		5.22801	1.69938
	5.50454	1.38366		6.16319	1.70321		5.24756	1.70827
	5.53119	1.39216		6.18287	1.7131		5.26711	1.72013
	5.55784	1.40067		6.20235	1.72102		5.3066	1.73297
	5.57117	1.40531		6.2417	1.7319		5.36585	1.7468
	5.59795	1.41073		6.26138	1.7408		5.3854	1.75965
	5.59782	1.41537		6.28086	1.75069		5.40495	1.77249
	5.61114	1.42155		6.28046	1.76157		5.44444	1.78435
	5.62447	1.4262		6.32002	1.77146		5.48394	1.79719
	5.61074	1.43316		6.3395	1.78135		5.52344	1.80806
	5.65099	1.43934		6.37885	1.79322		5.54299	1.81893
	5.65072	1.44785		6.37845	1.80212		5.58249	1.82881
	5.66391	1.45559		6.39813	1.81201		5.64193	1.84066
	5.6771	1.46332		6.43749	1.82388		5.66168	1.85054
	5.69029	1.47183		6.47684	1.83278		5.68123	1.85944
	5.70361	1.47956		6.49632	1.84268		5.72073	1.8703
	5.7168	1.48884		6.5158	1.85356		5.74047	1.8792
	5.71654	1.49812		6.53548	1.86345		5.77997	1.88809
	5.74319	1.50663		6.55496	1.87433		5.83962	1.89698
	5.74292	1.51359		6.57444	1.88422		5.85937	1.90192
	5.7697	1.52133		6.61399	1.89411		5.87911	1.9039
	5.78289	1.52983		6.59372	1.90499		5.89886	1.9118
	5.80954	1.53602		6.6132	1.91587		5.95811	1.92662
	5.80927	1.5453		6.63268	1.92576		5.97766	1.94342
	5.8226	1.55226		6.67203	1.93565		6.01696	1.95923
	5.84912	1.56309		6.67183	1.94554		6.0762	1.97602
	5.8759	1.57005		6.71119	1.95642		6.13565	1.98985
	5.87563	1.57779		6.75055	1.96631		6.17495	2.0027
	5.88882	1.58707		6.75015	1.9762		6.23459	2.00961
	5.90201	1.59558		6.78951	1.98906		6.25434	2.01752
	5.92866	1.60408		6.80898	1.99994		6.29404	2.02443
	5.92853	1.61182		6.84854	2.00983		6.35348	2.0353
	5.94172	1.62033		6.86802	2.01972		6.39298	2.04617
	5.95491	1.62883		6.8875	2.0306		6.43248	2.05506
	5.9681	1.63734		6.92705	2.0395		6.43228	2.06494
	5.99489	1.6443		6.90678	2.05038		6.49172	2.07482
	6.00808	1.65358		6.8865	2.0583		6.53122	2.08668
	6.00781	1.66054		6.96561	2.07116		6.55097	2.09458
	6.03446	1.66982		6.96522	2.08105		6.57032	2.10743
	6.03432	1.67601		6.96502	2.09094		6.62976	2.1183
	6.06097	1.68529		7.00437	2.10182		6.64951	2.12719
	6.08762	1.6938		7.06361	2.1127		6.66906	2.13707
	6.10081	1.70231		7.06321	2.12259		6.72851	2.14794
	6.12746	1.71082		7.08289	2.13248		6.74825	2.15683
	6.15412	1.71855		7.12224	2.14237		6.7678	2.1677
	6.14039	1.72706		7.14172	2.15226		6.8073	2.17856
	6.15358	1.73634		7.1612	2.16215		6.82685	2.18943
	6.1669	1.74253		7.18088	2.17006		6.8865	2.19931
	6.19355	1.75103		7.22023	2.17996		6.92579	2.21117
	6.20688	1.75799		7.23991	2.19084		6.96549	2.22105
	6.23353	1.7665		7.25939	2.19974		6.96509	2.22895
	6.24672	1.77501		7.29875	2.21062		7.02454	2.24081
	6.25991	1.78274		7.31823	2.2215		7.00439	2.25069
	6.25964	1.79125		7.31803	2.22941		7.04389	2.26156
	6.28643	1.79821		7.35738	2.24029		7.08338	2.27242
	6.2727	1.80672		7.33711	2.24919		7.12288	2.28329
	6.29935	1.81445		7.35679	2.25908		7.18253	2.29218
	6.29921	1.82142		7.4359	2.26897		7.22202	2.30305
	6.32586	1.8307		7.45558	2.27788		7.26152	2.31293
	6.32559	1.83766		7.45518	2.28777		7.30102	2.32183
	6.35224	1.84617		7.47466	2.29667		7.32077	2.33269
	6.36557	1.85313		7.51421	2.30557		7.32037	2.34159
	6.37876	1.86241		7.53369	2.31645		7.39976	2.35245
	6.39195	1.86937		7.53349	2.32436		7.39936	2.36332
	6.40514	1.8771		7.55297	2.33623		7.45901	2.3732
	6.41847	1.88561		7.57245	2.34513		7.47836	2.38703
	6.4182	1.89257		7.61181	2.35601		7.5378	2.39889
	6.44485	1.89953		7.63129	2.36689		7.55735	2.41272
	6.45817	1.90804		7.63109	2.37382		7.6166	2.42655
	6.48482	1.91423		7.63069	2.38569		7.6164	2.43742
	6.49801	1.92273		7.67005	2.39459		7.63615	2.4394
	6.51134	1.93047		7.72948	2.40349		7.63595	2.44434
	6.52453	1.93975		7.7092	2.41338		7.6557	2.45125
	6.53772	1.94748		7.74876	2.42327		7.69539	2.46015
	6.53745	1.95444		7.76824	2.43316		7.71494	2.46805
	6.55078	1.96218		7.80759	2.44305		7.75464	2.47694
	6.57743	1.97069		7.82707	2.45294		7.77419	2.48979
	6.57716	1.97842		7.84675	2.46382		7.81368	2.49868
	6.59035	1.98693		7.86623	2.4747		7.83323	2.50856
	6.617	1.99544		7.90559	2.48558		7.83283	2.52042
	6.61687	2.00317		7.92506	2.49548		7.89248	2.5303
	6.64352	2.01245		7.94454	2.50636		7.91203	2.54215
	6.65671	2.01864		7.96422	2.51427		7.95153	2.55302
	6.68336	2.02792		7.9837	2.52614		7.95113	2.56389
	6.68309	2.03797		8.00318	2.53603		7.97068	2.57476
	6.69628	2.04571		8.04254	2.54592		8.01017	2.58661
	6.73639	2.05422		8.04234	2.5568		8.02972	2.59748
	6.74958	2.0635		8.08169	2.56867		8.06922	2.60934
	6.77636	2.07201		8.10117	2.57955		8.08897	2.61724
	6.7761	2.08051		8.14053	2.59043		8.10852	2.62712
	6.77583	2.08825		8.14013	2.60131		8.16796	2.63898
	6.78902	2.09598		8.15961	2.61318		8.18751	2.64984
	6.8158	2.10294		8.17909	2.62307		8.20706	2.66071
	6.80207	2.11068		8.21864	2.63296		8.22661	2.67059
	6.82872	2.11918		8.21805	2.64483		8.26631	2.68047
	6.86883	2.12847		8.2576	2.65373		8.3058	2.69134
	6.88202	2.1362		8.25721	2.66362		8.30561	2.69826
	6.8683	2.14548		8.27668	2.67549		8.3451	2.70517
	6.88162	2.15089		8.29636	2.68538		8.3848	2.71209
	6.90827	2.16095		8.31584	2.69626		8.4245	2.72098
	6.93492	2.16791		8.37507	2.70714		8.44405	2.72889
	6.94825	2.17564		8.37468	2.71802		8.44385	2.73679
	6.9749	2.18415		8.39416	2.7289		8.48354	2.74173
	6.97463	2.19266		8.45339	2.73978		8.52344	2.74173
	6.98782	2.20039		8.47287	2.74967		8.56334	2.74173
	6.98755	2.2089		8.47247	2.76154		8.68302	0.99789
	7.02779	2.21664		8.51203	2.77143		8.73728	0
	7.02753	2.22514		8.51163	2.78033
	7.04072	2.2321		8.55098	2.7922
	7.04045	2.24061		8.57066	2.8011
	7.05377	2.24835		8.61002	2.81198
	7.06696	2.25608		8.60962	2.82286
	7.06683	2.26304		8.6291	2.83374
	7.09348	2.27078		8.68833	2.84364
	7.10667	2.27928		8.68793	2.8555
	7.11986	2.28779		8.72749	2.86441
	7.13305	2.2963		8.72709	2.87726
	7.14638	2.30326		8.76645	2.88716
	7.15957	2.31177		8.78593	2.89705
	7.17276	2.32027		8.80541	2.90694
	7.19941	2.32878		8.84476	2.91881
	7.19914	2.33729		8.86444	2.92969
	7.21246	2.34502		8.86404	2.93859
	7.22565	2.35121		8.88352	2.94848
	7.26576	2.35972		8.88312	2.95936
	7.26563	2.36591		8.92248	2.97123
	7.26536	2.37441		8.94216	2.98013
	7.29215	2.38138		8.94176	2.99002
	7.29174	2.39143		9.00119	2.99892
	7.30507	2.39916		9.02067	3.00881
	7.33172	2.40767		9.06003	3.01969
	7.33145	2.41618		9.05983	3.02761
	7.3581	2.42546		9.09919	3.03948
	7.37129	2.43319		9.11866	3.04937
	7.4114	2.44093		9.13814	3.05827
	7.41113	2.45021		9.15782	3.06915
	7.42446	2.4564		9.19718	3.08003
	7.45111	2.46491		9.21666	3.08794
	7.42392	2.47264		9.23633	3.09783
	7.4507	2.48037		9.25581	3.10673
	7.46389	2.48811		9.25562	3.11465
	7.47708	2.49662		9.31485	3.12256
	7.49028	2.5059		9.31465	3.12948
	7.51693	2.51363		9.33453	3.13245
	7.54371	2.52137		9.37388	3.14432
	7.54344	2.52987		9.44166	2.32436
	7.55663	2.53761		9.47605	0.73489
	7.56996	2.54534		9.52097	0
	7.58315	2.55385
	7.58288	2.56158
	7.60953	2.57009
	7.62285	2.57705
	7.63605	2.58479
	7.6627	2.59329
	7.64897	2.6018
	7.68908	2.60954
	7.7024	2.61727
	7.70213	2.62578
	7.72878	2.63274
	7.74197	2.64202
	7.74171	2.6513
	7.76849	2.65826
	7.76822	2.66754
	7.78141	2.67528
	7.78114	2.68533
	7.79433	2.69384
	7.79406	2.70157
	7.82085	2.70853
	7.8475	2.71549
	7.84723	2.72478
	7.86042	2.73328
	7.87375	2.74024
	7.88694	2.74875
	7.90013	2.75649
	7.91332	2.76422
	7.9401	2.77195
	7.95329	2.77892
	7.95303	2.78665
	7.96635	2.79438
	8.00646	2.80212
	8.00633	2.80908
	8.00592	2.81836
	8.00579	2.82532
	8.01898	2.83306
	8.05922	2.84079
	8.05895	2.84775
	8.05868	2.85626
	8.07188	2.86399
	8.0852	2.87095
	8.11185	2.87869
	8.12504	2.88719
	8.13837	2.89416
	8.1381	2.90266
	8.16475	2.91272
	8.16448	2.91891
	8.17767	2.92819
	8.20432	2.93747
	8.21751	2.94675
	8.2307	2.95526
	8.23057	2.96299
	8.24376	2.9715
	8.27041	2.97846
	8.29706	2.98774
	8.29679	2.99625
	8.31012	3.00321
	8.33677	3.01249
	8.32304	3.021
	8.33623	3.02796
	8.36301	3.03647
	8.3762	3.04497
	8.38939	3.05348
	8.40258	3.06122
	8.42923	3.06895
	8.44256	3.07668
	8.44229	3.08442
	8.45548	3.09215
	8.46881	3.09989
	8.49546	3.10762
	8.50865	3.11536
	8.50851	3.12232
	8.53516	3.13005
	8.56181	3.13701
	8.56168	3.14552
	8.57487	3.15171
	8.57474	3.15867
	8.61485	3.16795
	8.61458	3.17568
	8.62777	3.18419
	8.64096	3.19347
	8.66761	3.20121
	8.69439	3.20739
	8.70758	3.21513
	8.72091	3.22286
	8.73397	3.23292
	8.74729	3.23988
	8.77381	3.2507
	8.80059	3.25844
	8.81378	3.2654
	8.87233	2.19885
	8.92092	0.55609
	8.92388	0

## Sheet: Fig. 4 （a）
	X-axis	X-axis	Y-axis		X-axis	X-axis	Y-axis		X-axis	X-axis	Y-axis		X-axis	X-axis	Y-axis		X-axis	X-axis	Y-axis		X-axis	X-axis	Y-axis
longname	Axial strain	Axial strain	Stress		Axial strain	Axial strain	Stress		Axial strain	Axial strain	Stress		Axial strain	Axial strain	Stress		Axial strain	Axial strain	Stress		Axial strain	Axial strain	Stress
unit	10-3	10-3	MPa		10-3	10-3	MPa		10-3	10-3	MPa		10-3	10-3	MPa		10-3	10-3	MPa		10-3	10-3	MPa
comment	RC0-3				RC1-3				RC2-3				RC3-2				RC4-1				RC5-2	Axial strain	Stress
	0.00414508	0.0207254	0		0.00414508	0.0207254	0		0	0.0203004	0.00162134		0.0101854	0	0		0.00601805	0.0200602	0		0.00205044	0.0205044	0
	0.00414508	0.0207254	0		0.00414508	0.0207254	0		0.00203004	0.0200974	0.00405336		0.0101854	0	0		0.00401204	0.0599799	0.00248583		0.00205044	0.0205044	0.00168246
	0	0.165389	0.0114179		0	0.165389	0.0114179		0.00203004	0.0203004	0		0	0.0401304	0.0127707		0.00200602	0.0397192	0.00911472		0.00410088	0.0608981	0.0126185
	0	0.0822798	0.017566		0	0.0822798	0.017566		0	0.0194884	0.0202668		-0.00203707	0.0399267	0.0187303		0.00200602	0.0395186	0.014915		0.00410088	0.101702	0.0201896
	0	0.102798	0.0228359		0	0.102798	0.0228359		-0.00203004	0.0799838	0.0275629		-0.00611122	0.0804645	0.0229872		0	0.0792377	0.0215439		0.00205044	0.142506	0.0269194
	0	0.16456	0.0307406		0	0.16456	0.0307406		-0.00203004	0.120382	0.0340482		-0.0122224	0.121002	0.0306496		-0.00200602	0.119157	0.0306586		0	0.306131	0.0353318
	-0.00414508	0.247254	0.0386453		-0.00414508	0.247254	0.0386453		-0.00203004	0.160577	0.0405336		-0.0162966	0.140966	0.038312		-0.00200602	0.158877	0.0364589		-0.00205044	0.408243	0.0420616
	-0.00414508	0.246839	0.0456717		-0.00414508	0.246839	0.0456717		-0.00406009	0.180674	0.047019		-0.0224078	0.262986	0.045123		-0.00601805	0.218857	0.0430878		-0.00205044	0.346525	0.0479502
	-0.00621762	0.288083	0.0535764		-0.00621762	0.288083	0.0535764		-0.00406009	0.160171	0.054315		-0.028519	0.30332	0.0527854		-0.0100301	0.338816	0.0505453		0	0.530654	0.058045
	-0.00621762	0.329119	0.0623595		-0.00621762	0.329119	0.0623595		-0.00609013	0.159765	0.0608004		-0.0325932	0.262375	0.0612992		-0.0120361	0.398796	0.0580028		-0.00205044	0.591757	0.0672986
	-0.0103627	0.370155	0.0728991		-0.0103627	0.370155	0.0728991		-0.00812018	0.179659	0.0689071		-0.0346303	0.323284	0.0655561		-0.0200602	0.458576	0.0671175		-0.00205044	0.632561	0.0748697
	-0.0124352	0.411192	0.0816821		-0.0124352	0.411192	0.0816821		-0.0121803	0.220057	0.0762032		-0.0366673	0.343247	0.0740699		-0.0240722	0.478435	0.074575		-0.00205044	0.652655	0.083282
	-0.0145078	0.472953	0.0913434		-0.0145078	0.472953	0.0913434		-0.0142103	0.321153	0.0859312		-0.0366673	0.424526	0.0825837		-0.0280843	0.538215	0.0836897		-0.00205044	0.693254	0.0916943
	-0.0165803	0.576373	0.100126		-0.0165803	0.576373	0.100126		-0.0162404	0.422249	0.094038		-0.0407415	0.586881	0.0928002		-0.0341023	0.577934	0.0936331		-0.00410088	0.857084	0.0992654
	-0.0186528	0.617409	0.108909		-0.0186528	0.617409	0.108909		-0.0182704	0.482948	0.101334		-0.0427786	0.525362	0.103017		-0.0401204	0.657773	0.103576		-0.00410088	0.918187	0.108519
	-0.0227979	0.616995	0.118571		-0.0227979	0.616995	0.118571		-0.0223305	0.523143	0.109441		-0.0468527	0.647179	0.114085		-0.0461384	0.697492	0.111034		-0.00615132	0.999795	0.116931
	-0.0248705	0.678756	0.127354		-0.0248705	0.678756	0.127354		-0.0243605	0.583638	0.117547		-0.0448156	0.646771	0.124301		-0.0481444	0.757272	0.120149		-0.00615132	0.938077	0.125344
	-0.0248705	0.678964	0.126476		-0.0248705	0.678964	0.126476		-0.0243605	0.624036	0.124844		-0.0488898	0.687309	0.131964		-0.0461384	0.777131	0.127606		-0.00615132	0.99918	0.133756
	-0.0331606	0.884974	0.153703		-0.0331606	0.884974	0.153703		-0.0284206	0.603329	0.133761		-0.0488898	0.748014	0.141329		-0.0481444	0.836911	0.134235		-0.00615132	1.18331	0.142168
	-0.0331606	0.843938	0.145798		-0.0331606	0.843938	0.145798		-0.0304507	0.684328	0.140246		-0.0509269	0.910572	0.150694		-0.0481444	0.87683	0.141693		-0.00615132	1.22411	0.148898
	-0.0373057	0.94715	0.15546		-0.0373057	0.94715	0.15546		-0.0324807	0.663216	0.15646		-0.0529639	0.930536	0.159208		-0.0481444	0.93661	0.151636		-0.00820176	1.26471	0.158152
	-0.0373057	0.967461	0.164243		-0.0373057	0.967461	0.164243		-0.0345108	0.785018	0.158081		-0.0529639	0.889591	0.167721		-0.0501505	0.976329	0.161579		-0.00820176	1.2438	0.167405
	-0.0373057	0.987772	0.173026		-0.0373057	0.987772	0.173026		-0.0345108	0.825416	0.161324		-0.0570381	0.929721	0.177938		-0.0501505	1.01605	0.168208		-0.0102522	1.3254	0.175818
	-0.0393782	1.04974	0.18093		-0.0393782	1.04974	0.18093		-0.0385708	0.845311	0.172673		-0.0570381	1.05174	0.1856		-0.0501505	1.05577	0.177323		-0.0123026	1.3252	0.183389
	-0.0435233	1.09078	0.190592		-0.0435233	1.09078	0.190592		-0.0406009	0.804304	0.183212		-0.0590752	1.13282	0.194966		-0.0501505	1.11575	0.185609		-0.0102522	1.3658	0.19096
	-0.0455959	1.06964	0.201131		-0.0455959	1.06964	0.201131		-0.0426309	0.844499	0.192129		-0.0611122	1.0713	0.203479		-0.0501505	1.13541	0.194724		-0.0143531	1.4269	0.201055
	-0.0476684	1.06922	0.209914		-0.0476684	1.06922	0.209914		-0.044661	0.884693	0.201047		-0.0631493	1.21369	0.211993		-0.0501505	1.19539	0.200524		-0.0143531	1.48821	0.208626
	-0.0518135	1.11047	0.217819		-0.0518135	1.11047	0.217819		-0.044661	1.00609	0.209964		-0.0651864	1.25402	0.220507		-0.0521565	1.21505	0.210467		-0.0143531	1.54931	0.217879
	-0.053886	1.1515	0.22748		-0.053886	1.1515	0.22748		-0.0487211	0.985384	0.220503		-0.0651864	1.21308	0.227318		-0.0521565	1.25476	0.217096		-0.0164035	1.65143	0.227133
	-0.0559585	1.25472	0.23802		-0.0559585	1.25472	0.23802		-0.0487211	1.12708	0.22942		-0.0672235	1.29415	0.23498		-0.0541625	1.29448	0.226211		-0.0164035	1.75354	0.235545
	-0.0580311	1.2543	0.24856		-0.0580311	1.2543	0.24856		-0.0487211	1.12667	0.236716		-0.0692605	1.37523	0.245197		-0.0561685	1.3344	0.234497		-0.018454	1.71232	0.244799
	-0.0621762	1.35751	0.258221		-0.0621762	1.35751	0.258221		-0.0527812	1.18737	0.244012		-0.0692605	1.3954	0.252008		-0.0561685	1.39418	0.242783		-0.018454	1.75292	0.253211
	-0.0642487	1.37782	0.267004		-0.0642487	1.37782	0.267004		-0.0548112	1.24787	0.252119		-0.0712976	1.31351	0.261373		-0.0601805	1.4339	0.251069		-0.018454	1.77302	0.260782
	-0.0663212	1.41886	0.277544		-0.0663212	1.41886	0.277544		-0.0548112	1.18676	0.259415		-0.0733347	1.35384	0.269887		-0.0581745	1.4335	0.260184		-0.0205044	1.83412	0.270036
	-0.0683938	1.48083	0.286327		-0.0683938	1.48083	0.286327		-0.0568413	1.30816	0.267522		-0.0733347	1.47566	0.278401		-0.0601805	1.4333	0.269299		-0.0205044	1.89543	0.277607
	-0.0704663	1.45969	0.29511		-0.0704663	1.45969	0.29511		-0.0568413	1.32806	0.276439		-0.0774088	1.45488	0.288617		-0.0641926	1.51314	0.277585		-0.0225548	1.93603	0.287701
	-0.0725389	1.45927	0.304771		-0.0725389	1.45927	0.304771		-0.0609013	1.32765	0.284546		-0.0753718	1.49542	0.296279		-0.0641926	1.57292	0.286699		-0.0225548	1.97662	0.295273
	-0.0746114	1.58321	0.313554		-0.0746114	1.58321	0.313554		-0.0629314	1.32745	0.292653		-0.0774088	1.51538	0.305645		-0.0661986	1.57272	0.294157		-0.0225548	1.99692	0.303685
	-0.0766839	1.56228	0.322337		-0.0766839	1.56228	0.322337		-0.0649614	1.40824	0.300759		-0.0774088	1.55571	0.313307		-0.0661986	1.61244	0.301614		-0.0225548	2.05803	0.311256
	-0.0787565	1.54114	0.330242		-0.0787565	1.54114	0.330242		-0.0649614	1.40804	0.307245		-0.0774088	1.57588	0.321821		-0.0682046	1.6321	0.309072		-0.0246053	2.09863	0.321351
	-0.080829	1.6029	0.339025		-0.080829	1.6029	0.339025		-0.0669915	1.42793	0.315351		-0.0794459	1.6977	0.331186		-0.0682046	1.65196	0.316529		-0.0246053	2.13922	0.329763
	-0.080829	1.72705	0.347808		-0.080829	1.72705	0.347808		-0.0669915	1.48843	0.323458		-0.081483	1.73803	0.338848		-0.0722166	1.71174	0.324816		-0.0246053	2.20053	0.336493
	-0.0829016	1.66446	0.357469		-0.0829016	1.66446	0.357469		-0.0710516	1.48802	0.332376		-0.0794459	1.79874	0.349065		-0.0722166	1.73159	0.333102		-0.0246053	2.22063	0.345747
	-0.0849741	1.68477	0.366252		-0.0849741	1.68477	0.366252		-0.0710516	1.54852	0.341293		-0.0835201	1.73742	0.357579		-0.0742227	1.79117	0.343045		-0.0266557	2.26123	0.354159
	-0.0849741	1.70508	0.375913		-0.0849741	1.70508	0.375913		-0.0690215	1.56862	0.35021		-0.0835201	1.75738	0.366092		-0.0782347	1.81083	0.352988		-0.0307566	2.30182	0.365936
	-0.0870466	1.7256	0.383818		-0.0870466	1.7256	0.383818		-0.0730816	1.58851	0.357506		-0.0835201	1.77735	0.375458		-0.0762287	1.81063	0.359617		-0.0287062	2.36313	0.373507
	-0.0870466	1.76663	0.391723		-0.0870466	1.76663	0.391723		-0.0771417	1.6287	0.368045		-0.0855571	1.83826	0.382269		-0.0782347	1.87041	0.368732		-0.0307566	2.40373	0.381078
	-0.0891192	1.78694	0.401384		-0.0891192	1.78694	0.401384		-0.0771417	1.6689	0.376152		-0.0855571	1.87859	0.391634		-0.0802407	1.89007	0.377847		-0.0307566	2.42383	0.390332
	-0.0911917	1.84891	0.409289		-0.0911917	1.84891	0.409289		-0.0771417	1.689	0.382637		-0.0875942	2.00041	0.400148		-0.0802407	1.92999	0.386133		-0.0307566	2.46442	0.398744
	-0.0932642	1.88995	0.418072		-0.0932642	1.88995	0.418072		-0.0812018	1.74929	0.393176		-0.0875942	1.91852	0.408661		-0.0822467	1.94965	0.39359		-0.0307566	2.48472	0.407998
	-0.0953368	1.91026	0.427733		-0.0953368	1.91026	0.427733		-0.0812018	1.76939	0.400472		-0.0896313	1.93848	0.418878		-0.0822467	1.86901	0.402705		-0.0307566	2.52532	0.414728
	-0.0953368	1.9513	0.437395		-0.0953368	1.9513	0.437395		-0.0812018	1.80958	0.408579		-0.0916684	1.99939	0.42654		-0.0842528	1.92899	0.410991		-0.0328071	2.54542	0.42314
	-0.0953368	2.05472	0.446178		-0.0953368	2.05472	0.446178		-0.0832318	1.80938	0.415064		-0.0896313	1.99898	0.435054		-0.0842528	2.04895	0.420106		-0.0348575	2.62723	0.432393
	-0.0953368	2.07503	0.454082		-0.0953368	2.07503	0.454082		-0.0852619	1.86987	0.423171		-0.0896313	2.14117	0.443568		-0.0862588	2.06861	0.428392		-0.0348575	2.62682	0.439965
	-0.0974093	2.05409	0.461987		-0.0974093	2.05409	0.461987		-0.0872919	1.88997	0.431278		-0.0937054	2.10022	0.452933		-0.0862588	2.08826	0.436678		-0.0369079	2.66742	0.450059
	-0.0994819	2.09513	0.47077		-0.0994819	2.09513	0.47077		-0.0872919	1.90987	0.438574		-0.0916684	2.12019	0.462298		-0.0902708	2.10792	0.445793		-0.0348575	2.68772	0.456789
	-0.0994819	2.09472	0.479553		-0.0994819	2.09472	0.479553		-0.089322	1.95006	0.44587		-0.0937054	2.14015	0.470812		-0.0902708	2.12778	0.45325		-0.0389584	2.83084	0.466884
	-0.0994819	2.05306	0.487458		-0.0994819	2.05306	0.487458		-0.091352	1.96996	0.455598		-0.0957425	2.16011	0.480177		-0.0922768	2.1675	0.462365		-0.0389584	2.80992	0.474455
	-0.101554	2.11482	0.496241		-0.101554	2.11482	0.496241		-0.0933821	2.01035	0.464515		-0.0957425	2.22102	0.48784		-0.0922768	2.18716	0.47148		-0.0410088	2.85052	0.482867
	-0.101554	2.1144	0.505902		-0.101554	2.1144	0.505902		-0.0954121	2.03025	0.472622		-0.0957425	2.22062	0.498056		-0.0922768	2.22708	0.478937		-0.0410088	2.80931	0.49128
	-0.103627	2.15565	0.513807		-0.103627	2.15565	0.513807		-0.0954121	2.05014	0.480729		-0.0977796	2.32206	0.50657		-0.0922768	2.18656	0.484738		-0.0410088	2.87041	0.501375
	-0.105699	2.3001	0.524347		-0.105699	2.3001	0.524347		-0.0974421	2.11084	0.487214		-0.0977796	2.26075	0.513381		-0.0942828	2.22648	0.492195		-0.0430593	2.8903	0.512311
	-0.107772	2.32062	0.532251		-0.107772	2.32062	0.532251		-0.0974421	2.13073	0.497753		-0.0998167	2.30108	0.522746		-0.0962889	2.22608	0.499653		-0.0430593	2.9106	0.518199
	-0.107772	2.32021	0.540156		-0.107772	2.32021	0.540156		-0.0994722	2.15063	0.505049		-0.0977796	2.40253	0.53126		-0.0962889	2.32598	0.508767		-0.0430593	3.03342	0.526611
	-0.109845	2.36145	0.548061		-0.109845	2.36145	0.548061		-0.0994722	2.21133	0.511534		-0.0998167	2.44286	0.538922		-0.0982949	2.24534	0.519539		-0.0451097	2.9715	0.535024
	-0.111917	2.38176	0.556844		-0.111917	2.38176	0.556844		-0.101502	2.21092	0.51883		-0.101854	2.50377	0.546585		-0.0982949	2.2652	0.526168		-0.0451097	3.07361	0.543436
	-0.111917	2.40228	0.565627		-0.111917	2.40228	0.565627		-0.101502	2.21072	0.526126		-0.101854	2.52373	0.555098		-0.0982949	2.38516	0.533626		-0.0451097	3.0732	0.551848
	-0.11399	2.31896	0.573531		-0.11399	2.31896	0.573531		-0.101502	2.25091	0.535854		-0.103891	2.52332	0.563612		-0.0982949	2.40502	0.54274		-0.0471601	3.073	0.557737
	-0.116062	2.33927	0.582314		-0.116062	2.33927	0.582314		-0.103532	2.31141	0.545582		-0.101854	2.58423	0.572126		-0.100301	2.34443	0.551026		-0.0492106	3.09309	0.566991
	-0.118135	2.38052	0.591097		-0.118135	2.38052	0.591097		-0.105562	2.311	0.553689		-0.103891	2.6042	0.579788		-0.100301	2.44433	0.560141		-0.0492106	3.11339	0.575403
	-0.120207	2.3801	0.598124		-0.120207	2.3801	0.598124		-0.107592	2.3309	0.560985		-0.103891	2.54288	0.587451		-0.100301	2.46399	0.569256		-0.0492106	3.13348	0.583815
	-0.12228	2.42135	0.606029		-0.12228	2.42135	0.606029		-0.109622	2.3916	0.567471		-0.105928	2.58321	0.596816		-0.104313	2.54403	0.576713		-0.051261	3.15358	0.592228
	-0.12228	2.44166	0.61569		-0.12228	2.44166	0.61569		-0.109622	2.49269	0.575577		-0.107965	2.58281	0.60533		-0.104313	2.54363	0.585		-0.051261	3.23519	0.601481
	-0.124352	2.46197	0.623595		-0.124352	2.46197	0.623595		-0.109622	2.53309	0.583684		-0.105928	2.60277	0.614695		-0.104313	2.58335	0.593286		-0.051261	3.21448	0.608211
	-0.128497	2.46155	0.633256		-0.128497	2.46155	0.633256		-0.111652	2.55298	0.592601		-0.107965	2.64331	0.621506		-0.106319	2.60301	0.6024		-0.051261	3.25528	0.615782
	-0.128497	2.52352	0.642039		-0.128497	2.52352	0.642039		-0.113683	2.55258	0.601519		-0.105928	2.68364	0.63002		-0.108325	2.62287	0.610686		-0.0553619	3.27537	0.625036
	-0.13057	2.54383	0.6517		-0.13057	2.54383	0.6517		-0.113683	2.47117	0.607193		-0.107965	2.76472	0.639385		-0.108325	2.54223	0.618973		-0.0553619	3.29547	0.634289
	-0.132642	2.58487	0.658727		-0.132642	2.58487	0.658727		-0.113683	2.51137	0.6153		-0.110002	2.68283	0.64875		-0.106319	2.68245	0.624773		-0.0553619	3.29506	0.643543
	-0.136788	2.58446	0.670145		-0.136788	2.58446	0.670145		-0.117743	2.55156	0.625839		-0.110002	2.72337	0.657264		-0.106319	2.60181	0.633059		-0.0574123	3.35616	0.651114
	-0.13886	2.72933	0.678928		-0.13886	2.72933	0.678928		-0.119773	2.59176	0.633946		-0.110002	2.74333	0.666629		-0.108325	2.6014	0.642174		-0.0594628	3.35596	0.659526
	-0.140933	2.74964	0.687711		-0.140933	2.74964	0.687711		-0.119773	2.61186	0.640431		-0.110002	2.76329	0.674291		-0.110331	2.66118	0.651288		-0.0594628	3.41706	0.66878
	-0.145078	2.68705	0.69825		-0.145078	2.68705	0.69825		-0.121803	2.61145	0.648538		-0.112039	2.8242	0.683656		-0.112337	2.7011	0.659575		-0.0615132	3.41665	0.676351
	-0.14715	2.70736	0.706155		-0.14715	2.70736	0.706155		-0.121803	2.63134	0.655834		-0.112039	2.82379	0.691319		-0.112337	2.72076	0.667861		-0.0615132	3.43674	0.685604
	-0.149223	2.72767	0.715816		-0.149223	2.72767	0.715816		-0.123833	2.65144	0.664751		-0.114076	2.94561	0.699833		-0.114343	2.8006	0.676147		-0.0635637	3.45704	0.692334
	-0.151295	2.81036	0.722843		-0.151295	2.81036	0.722843		-0.125863	2.71194	0.672047		-0.114076	2.88409	0.710049		-0.112337	2.8004	0.683604		-0.0635637	3.49764	0.701588
	-0.153368	2.74777	0.732504		-0.153368	2.74777	0.732504		-0.125863	2.73183	0.680154		-0.114076	2.90426	0.71686		-0.114343	2.86018	0.69189		-0.0635637	3.51794	0.709159
	-0.15544	2.74756	0.740409		-0.15544	2.74756	0.740409		-0.127893	2.87373	0.688261		-0.116113	2.90385	0.727077		-0.114343	2.81966	0.700176		-0.0656141	3.62005	0.718412
	-0.159585	2.7886	0.749192		-0.159585	2.7886	0.749192		-0.127893	2.87333	0.697178		-0.116113	3.04604	0.73559		-0.114343	2.81926	0.708463		-0.0656141	3.55813	0.727666
	-0.159585	2.78819	0.757097		-0.159585	2.78819	0.757097		-0.129923	2.81202	0.704474		-0.120187	3.08637	0.744104		-0.116349	2.91936	0.716749		-0.0676645	3.57843	0.734396
	-0.163731	2.78798	0.765001		-0.163731	2.78798	0.765001		-0.131953	2.83191	0.713391		-0.116113	3.10654	0.750915		-0.118355	2.93902	0.725035		-0.0676645	3.61903	0.742808
	-0.165803	2.84974	0.774663		-0.165803	2.84974	0.774663		-0.131953	2.85181	0.724741		-0.11815	3.06559	0.758578		-0.118355	2.93882	0.731664		-0.0717654	3.63912	0.751221
	-0.167876	2.87005	0.783446		-0.167876	2.87005	0.783446		-0.133983	2.8922	0.729605		-0.120187	3.04482	0.767091		-0.120361	2.93842	0.740778		-0.0717654	3.65922	0.761315
	-0.172021	2.89057	0.79135		-0.172021	2.89057	0.79135		-0.131953	2.8918	0.736901		-0.120187	3.187	0.775605		-0.120361	3.01825	0.748236		-0.0738159	3.67931	0.770569
	-0.172021	2.91088	0.801012		-0.172021	2.91088	0.801012		-0.136013	3.0335	0.746629		-0.120187	3.20697	0.78497		-0.124373	2.97773	0.757351		-0.0738159	3.74062	0.77814
	-0.176166	2.95192	0.810673		-0.176166	2.95192	0.810673		-0.136013	3.03329	0.753114		-0.122224	3.22713	0.792633		-0.124373	3.03771	0.765637		-0.0758663	3.74021	0.788235
	-0.178238	2.9515	0.819456		-0.178238	2.9515	0.819456		-0.136013	2.95168	0.76041		-0.124262	3.2471	0.801998		-0.126379	2.97713	0.774751		-0.0758663	3.76051	0.794123
	-0.180311	2.97202	0.827361		-0.180311	2.97202	0.827361		-0.138043	2.99208	0.769328		-0.124262	3.18558	0.810512		-0.124373	3.07723	0.78138		-0.0758663	3.7806	0.802536
	-0.182383	2.99233	0.8379		-0.182383	2.99233	0.8379		-0.140073	3.03228	0.778245		-0.124262	3.3076	0.818174		-0.126379	3.03671	0.790495		-0.0779168	3.8007	0.810948
	-0.186528	3.01264	0.845805		-0.186528	3.01264	0.845805		-0.140073	3.03187	0.784731		-0.124262	3.30719	0.828391		-0.130391	3.11655	0.797953		-0.0799672	3.86201	0.818519
	-0.188601	3.05389	0.854588		-0.188601	3.05389	0.854588		-0.142103	3.05197	0.793648		-0.124262	3.34752	0.836904		-0.130391	3.13621	0.806239		-0.0799672	3.84109	0.826931
	-0.190674	3.0742	0.863371		-0.190674	3.0742	0.863371		-0.144133	3.09216	0.801755		-0.126299	3.36749	0.84627		-0.130391	3.17593	0.816182		-0.0799672	3.86119	0.835344
	-0.194819	3.19813	0.871276		-0.194819	3.19813	0.871276		-0.142103	3.13236	0.809861		-0.128336	3.38766	0.853932		-0.128385	3.21585	0.824468		-0.0820176	3.88128	0.843756
	-0.196891	3.15648	0.880059		-0.196891	3.15648	0.880059		-0.146163	3.15246	0.816347		-0.128336	3.34651	0.861594		-0.132397	3.21545	0.832754		-0.0820176	3.92188	0.855533
	-0.196891	3.11461	0.887964		-0.196891	3.11461	0.887964		-0.146163	3.19265	0.826075		-0.128336	3.40721	0.870108		-0.132397	3.23511	0.841869		-0.0840681	3.92167	0.859739
	-0.201036	3.13513	0.895868		-0.201036	3.13513	0.895868		-0.148193	3.27345	0.834182		-0.130373	3.32552	0.878622		-0.132397	3.27482	0.850155		-0.0861185	3.94177	0.872358
	-0.203109	3.15544	0.902895		-0.203109	3.15544	0.902895		-0.148193	3.21234	0.839046		-0.13241	3.4066	0.887136		-0.134403	3.27462	0.858441		-0.0861185	3.98257	0.877405
	-0.207254	3.19648	0.912556		-0.207254	3.19648	0.912556		-0.148193	3.23224	0.848774		-0.13241	3.44693	0.894798		-0.136409	3.29428	0.866727		-0.0861185	4.00267	0.884135
	-0.209326	3.21699	0.921339		-0.209326	3.21699	0.921339		-0.148193	3.27243	0.858502		-0.134447	3.4669	0.905866		-0.136409	3.31414	0.874185		-0.088169	4.02276	0.89423
	-0.209326	3.32021	0.930122		-0.209326	3.32021	0.930122		-0.150223	3.29233	0.865798		-0.134447	3.54797	0.915231		-0.138415	3.31374	0.8833		-0.0861185	4.02235	0.904325
	-0.215544	3.25762	0.939784		-0.215544	3.25762	0.939784		-0.150223	3.39363	0.874715		-0.134447	3.44592	0.922042		-0.140421	3.35346	0.892414		-0.0861185	4.08366	0.911896
	-0.215544	3.25741	0.947688		-0.215544	3.25741	0.947688		-0.152253	3.31181	0.885254		-0.134447	3.52699	0.930556		-0.140421	3.37312	0.9007		-0.088169	4.06274	0.920308
	-0.217617	3.27772	0.958228		-0.217617	3.27772	0.958228		-0.152253	3.33191	0.890929		-0.136484	3.52658	0.941624		-0.142427	3.41304	0.908158		-0.088169	4.08304	0.927038
	-0.219689	3.31876	0.967011		-0.219689	3.31876	0.967011		-0.154283	3.35181	0.899035		-0.136484	3.60786	0.947584		-0.144433	3.4327	0.916444		-0.0902194	4.22596	0.938815
	-0.223834	3.31834	0.975794		-0.223834	3.31834	0.975794		-0.154283	3.3922	0.903899		-0.136484	3.56671	0.954395		-0.144433	3.45236	0.923902		-0.0922698	4.16424	0.946386
	-0.225907	3.33865	0.985455		-0.225907	3.33865	0.985455		-0.154283	3.3918	0.915249		-0.138521	3.54614	0.962908		-0.148445	3.45196	0.933016		-0.0943203	4.14353	0.952275
	-0.225907	3.3799	0.99336		-0.225907	3.3799	0.99336		-0.156313	3.43199	0.924166		-0.140558	3.68833	0.970571		-0.146439	3.47182	0.939645		-0.0922698	4.18413	0.960687
	-0.227979	3.37948	1.00214		-0.227979	3.37948	1.00214		-0.158343	3.45209	0.931462		-0.140558	3.58627	0.979085		-0.148445	3.49147	0.947931		-0.0943203	4.30675	0.969941
	-0.230052	3.42052	1.0118		-0.230052	3.42052	1.0118		-0.156313	3.47199	0.938758		-0.142595	3.60603	0.989301		-0.150451	3.53139	0.956217		-0.0963707	4.20381	0.977512
	-0.232124	3.42031	1.01971		-0.232124	3.42031	1.01971		-0.158343	3.49188	0.947676		-0.142595	3.6262	0.997815		-0.152457	3.53099	0.964503		-0.0984212	4.24441	0.987607
	-0.232124	3.44062	1.02937		-0.232124	3.44062	1.02937		-0.158343	3.49168	0.954161		-0.142595	3.64616	1.00633		-0.152457	3.55065	0.973618		-0.0963707	4.24421	0.996019
	-0.234197	3.46093	1.03728		-0.234197	3.46093	1.03728		-0.158343	3.61287	0.966321		-0.142595	3.66612	1.01484		-0.152457	3.59037	0.981904		-0.0984212	4.2643	1.00359
	-0.238342	3.50218	1.04518		-0.238342	3.50218	1.04518		-0.160374	3.59237	0.970375		-0.144632	3.68629	1.0225		-0.154463	3.59017	0.991019		-0.0984212	4.30511	1.01116
	-0.240415	3.50176	1.05396		-0.240415	3.50176	1.05396		-0.160374	3.65307	0.977671		-0.146669	3.70625	1.03017		-0.156469	3.62989	0.998477		-0.0984212	4.38671	1.01873
	-0.238342	3.52207	1.06275		-0.238342	3.52207	1.06275		-0.162404	3.71356	0.987399		-0.146669	3.74679	1.03613		-0.156469	3.64955	1.00593		-0.100472	4.34529	1.02714
	-0.240415	3.54259	1.07153		-0.240415	3.54259	1.07153		-0.164434	3.71315	0.994695		-0.146669	3.74638	1.04549		-0.156469	3.64935	1.01339		-0.102522	4.3861	1.03556
	-0.24456	3.66653	1.08207		-0.24456	3.66653	1.08207		-0.164434	3.65205	1.0028		-0.148706	3.8682	1.05486		-0.160481	3.66901	1.02251		-0.102522	4.36518	1.04313
	-0.246632	3.60394	1.08909		-0.246632	3.60394	1.08909		-0.164434	3.67194	1.01172		-0.150744	3.90874	1.06337		-0.160481	3.70873	1.03079		-0.104572	4.40578	1.05406
	-0.24456	3.62425	1.09788		-0.24456	3.62425	1.09788		-0.164434	3.67154	1.02145		-0.150744	3.84722	1.07359		-0.160481	3.68847	1.03825		-0.106623	4.44659	1.06079
	-0.248705	3.62404	1.10666		-0.248705	3.62404	1.10666		-0.166464	3.69143	1.02955		-0.150744	3.90792	1.0821		-0.160481	3.74824	1.04571		-0.106623	4.48718	1.06921
	-0.248705	3.6858	1.11632		-0.248705	3.6858	1.11632		-0.166464	3.69123	1.03523		-0.152781	3.88715	1.09147		-0.160481	3.7681	1.05399		-0.108673	4.52778	1.07762
	-0.25285	3.70611	1.12511		-0.25285	3.70611	1.12511		-0.168494	3.77203	1.04496		-0.152781	3.88674	1.09998		-0.162487	3.78776	1.06145		-0.108673	4.60939	1.08687
	-0.25285	3.68497	1.13477		-0.25285	3.68497	1.13477		-0.168494	3.75132	1.05306		-0.152781	3.88653	1.10764		-0.164493	3.78736	1.07222		-0.108673	4.50666	1.09444
	-0.254922	3.70528	1.14443		-0.254922	3.70528	1.14443		-0.168494	3.77142	1.05955		-0.154818	3.92687	1.11701		-0.164493	3.80702	1.08217		-0.110724	4.54726	1.10201
	-0.256995	3.7258	1.15321		-0.256995	3.7258	1.15321		-0.170524	3.83191	1.07009		-0.154818	3.92646	1.12467		-0.164493	3.82668	1.08962		-0.110724	4.56756	1.11043
	-0.259067	3.74611	1.16199		-0.259067	3.74611	1.16199		-0.172554	3.83151	1.07738		-0.156855	4.04828	1.13489		-0.166499	3.84654	1.09708		-0.112774	4.56715	1.11884
	-0.26114	3.78736	1.1699		-0.26114	3.78736	1.1699		-0.172554	3.8514	1.08468		-0.158892	3.96659	1.1417		-0.164493	3.8662	1.10371		-0.112774	4.66926	1.12809
	-0.26114	3.76622	1.18044		-0.26114	3.76622	1.18044		-0.174584	3.8715	1.0936		-0.156855	3.98656	1.15021		-0.168506	3.88606	1.11117		-0.114825	4.62784	1.13819
	-0.263212	3.86943	1.18834		-0.263212	3.86943	1.18834		-0.172554	3.89139	1.1017		-0.160929	4.02709	1.15873		-0.170512	3.90572	1.11863		-0.114825	4.64794	1.1466
	-0.265285	3.84829	1.19976		-0.265285	3.84829	1.19976		-0.174584	3.91129	1.11143		-0.158892	4.04706	1.16639		-0.170512	3.90532	1.12774		-0.116875	4.64773	1.15333
	-0.265285	3.84788	1.20679		-0.265285	3.84788	1.20679		-0.178644	3.93118	1.11954		-0.162966	4.04665	1.1749		-0.172518	3.94524	1.13603		-0.116875	4.66783	1.16174
	-0.26943	3.86839	1.21645		-0.26943	3.86839	1.21645		-0.176614	3.95128	1.12602		-0.162966	4.06682	1.18427		-0.170512	3.96489	1.14514		-0.123026	4.70843	1.17184
	-0.271503	3.90943	1.22611		-0.271503	3.90943	1.22611		-0.178644	3.99147	1.13251		-0.162966	4.14789	1.19193		-0.174524	3.98455	1.15343		-0.120976	4.72873	1.17941
	-0.271503	3.97119	1.23489		-0.271503	3.97119	1.23489		-0.180674	4.03167	1.14224		-0.165003	4.22897	1.20215		-0.17653	3.98435	1.16171		-0.120976	4.76933	1.18866
	-0.275648	3.92933	1.2428		-0.275648	3.92933	1.2428		-0.180674	4.01117	1.15115		-0.165003	4.24893	1.21151		-0.17653	4.00381	1.17166		-0.120976	4.76892	1.19623
	-0.275648	3.9913	1.2507		-0.275648	3.9913	1.2507		-0.182704	4.05136	1.15926		-0.165003	4.24873	1.21917		-0.17653	4.04373	1.17911		-0.125077	4.78921	1.2038
	-0.275648	3.9287	1.26036		-0.275648	3.9287	1.26036		-0.182704	4.03065	1.16575		-0.16704	4.24832	1.22769		-0.178536	4.06339	1.18657		-0.125077	4.80931	1.21222
	-0.27772	3.96974	1.26915		-0.27772	3.96974	1.26915		-0.182704	4.11165	1.17385		-0.16704	4.26849	1.2345		-0.180542	4.06319	1.19237		-0.127127	4.8294	1.21979
	-0.279793	4.07316	1.27705		-0.279793	4.07316	1.27705		-0.184734	4.15185	1.18196		-0.169077	4.30882	1.24386		-0.180542	4.10291	1.20231		-0.127127	4.8495	1.22988
	-0.281865	4.0313	1.28496		-0.281865	4.0313	1.28496		-0.184734	4.07024	1.19007		-0.169077	4.26767	1.25153		-0.182548	4.12257	1.21309		-0.127127	4.8698	1.23745
	-0.283938	4.01036	1.29374		-0.283938	4.01036	1.29374		-0.184734	4.21214	1.19736		-0.169077	4.22673	1.25919		-0.184554	4.16229	1.2222		-0.129178	4.88989	1.24839
	-0.283938	4.11358	1.30252		-0.283938	4.11358	1.30252		-0.186764	4.23203	1.20709		-0.169077	4.34854	1.2677		-0.184554	4.18195	1.2338		-0.131228	4.90999	1.25512
	-0.28601	4.07171	1.31131		-0.28601	4.07171	1.31131		-0.188794	4.15043	1.21439		-0.171114	4.26686	1.27451		-0.184554	4.2016	1.24292		-0.131228	4.90958	1.26437
	-0.288083	4.0713	1.32009		-0.288083	4.0713	1.32009		-0.188794	4.27203	1.22249		-0.171114	4.34793	1.28303		-0.184554	4.22126	1.24955		-0.133279	4.95038	1.27363
	-0.290155	4.07109	1.32799		-0.290155	4.07109	1.32799		-0.188794	4.25132	1.22979		-0.173151	4.30678	1.29154		-0.18656	4.22106	1.257		-0.133279	4.97047	1.28288
	-0.292228	4.11212	1.33765		-0.292228	4.11212	1.33765		-0.190824	4.19001	1.24033		-0.173151	4.32695	1.2992		-0.188566	4.26078	1.26529		-0.135329	4.99057	1.29045
	-0.294301	4.13244	1.34644		-0.294301	4.13244	1.34644		-0.192854	4.20991	1.24844		-0.175188	4.32654	1.30772		-0.192578	4.26058	1.27275		-0.13738	5.01087	1.29886
	-0.296373	4.1115	1.3561		-0.296373	4.1115	1.3561		-0.194884	4.2298	1.25735		-0.173151	4.34651	1.31708		-0.190572	4.28024	1.2802		-0.13738	5.01046	1.30559
	-0.298446	4.15254	1.36313		-0.298446	4.15254	1.36313		-0.194884	4.3108	1.26546		-0.175188	4.3463	1.32474		-0.192578	4.3001	1.28849		-0.13943	5.03076	1.31232
	-0.298446	4.17285	1.37454		-0.298446	4.17285	1.37454		-0.194884	4.26979	1.27438		-0.177226	4.38664	1.33326		-0.192578	4.31976	1.29678		-0.14148	5.05085	1.32242
	-0.300518	4.19337	1.38157		-0.300518	4.19337	1.38157		-0.194884	4.31019	1.28005		-0.177226	4.42697	1.34347		-0.192578	4.31936	1.30423		-0.14148	5.07095	1.33167
	-0.302591	4.21368	1.3886		-0.302591	4.21368	1.3886		-0.194884	4.30978	1.28816		-0.179263	4.42656	1.35199		-0.190572	4.35928	1.31252		-0.143531	5.11154	1.34008
	-0.302591	4.21347	1.39738		-0.302591	4.21347	1.39738		-0.196914	4.32968	1.29626		-0.1813	4.44653	1.3605		-0.194584	4.35888	1.32163		-0.145581	5.13184	1.34765
	-0.304663	4.23378	1.40528		-0.304663	4.23378	1.40528		-0.198944	4.36987	1.30599		-0.1813	4.46669	1.36902		-0.194584	4.37854	1.32826		-0.145581	5.15194	1.35691
	-0.306736	4.25409	1.41495		-0.306736	4.25409	1.41495		-0.198944	4.36967	1.31248		-0.1813	4.46629	1.37923		-0.19659	4.3984	1.33655		-0.147632	5.15153	1.36532
	-0.308808	4.25389	1.42285		-0.308808	4.25389	1.42285		-0.198944	4.34896	1.32221		-0.183337	4.60847	1.38689		-0.198596	4.41805	1.34484		-0.149682	5.19233	1.37205
	-0.308808	4.31565	1.43339		-0.308808	4.31565	1.43339		-0.203004	4.38916	1.33031		-0.185374	4.54716	1.39371		-0.200602	4.43771	1.35229		-0.149682	5.21243	1.37878
	-0.310881	4.27378	1.44129		-0.310881	4.27378	1.44129		-0.200974	4.42935	1.33761		-0.185374	4.54675	1.40137		-0.202608	4.45757	1.35892		-0.151733	5.21202	1.38887
	-0.312953	4.39772	1.45008		-0.312953	4.39772	1.45008		-0.203004	4.44945	1.34328		-0.185374	4.56671	1.40988		-0.202608	4.47723	1.36887		-0.151733	5.23231	1.39645
	-0.315026	4.43896	1.45886		-0.315026	4.43896	1.45886		-0.203004	4.44905	1.3522		-0.185374	4.56651	1.41754		-0.202608	4.49689	1.37881		-0.153783	5.25241	1.4057
	-0.315026	4.48	1.46676		-0.315026	4.48	1.46676		-0.203004	4.46914	1.36112		-0.189448	4.58647	1.42691		-0.204614	4.49649	1.38627		-0.155834	5.2725	1.41411
	-0.317098	4.47959	1.4773		-0.317098	4.47959	1.4773		-0.203004	4.50934	1.37004		-0.189448	4.62681	1.43542		-0.204614	4.51635	1.39455		-0.157884	5.2928	1.42252
	-0.321244	4.37554	1.48609		-0.321244	4.37554	1.48609		-0.203004	4.52923	1.37814		-0.189448	4.6266	1.44479		-0.208626	4.53601	1.40284		-0.157884	5.3129	1.43094
	-0.321244	4.47896	1.49487		-0.321244	4.47896	1.49487		-0.203004	4.50853	1.38544		-0.189448	4.66694	1.4533		-0.20662	4.55567	1.41112		-0.155834	5.33299	1.43935
	-0.323316	4.41637	1.50278		-0.323316	4.41637	1.50278		-0.205035	4.54872	1.39598		-0.191485	4.6869	1.46096		-0.20662	4.57553	1.41941		-0.159934	5.33279	1.44608
	-0.325389	4.43668	1.51156		-0.325389	4.43668	1.51156		-0.205035	4.56882	1.40165		-0.191485	4.66612	1.47118		-0.210632	4.61525	1.42687		-0.159934	5.35288	1.45617
	-0.327461	4.58155	1.52122		-0.327461	4.58155	1.52122		-0.205035	4.58871	1.40976		-0.191485	4.72703	1.47969		-0.210632	4.59478	1.43764		-0.161985	5.39348	1.46543
	-0.329534	4.58114	1.53		-0.329534	4.58114	1.53		-0.207065	4.60881	1.41624		-0.191485	4.747	1.48736		-0.212638	4.61444	1.4451		-0.164035	5.41357	1.47216
	-0.331606	4.60145	1.53703		-0.331606	4.60145	1.53703		-0.207065	4.6084	1.42597		-0.195559	4.74659	1.49587		-0.212638	4.67442	1.45421		-0.166086	5.45417	1.48478
	-0.331606	4.60124	1.54581		-0.331606	4.60124	1.54581		-0.207065	4.6488	1.43246		-0.195559	4.74638	1.50438		-0.214644	4.69408	1.46084		-0.166086	5.47447	1.49066
	-0.335751	4.64228	1.55635		-0.335751	4.64228	1.55635		-0.207065	4.64819	1.44381		-0.197596	4.78672	1.5129		-0.214644	4.65356	1.46913		-0.168136	5.49457	1.49739
	-0.337824	4.64187	1.56601		-0.337824	4.64187	1.56601		-0.209095	4.66829	1.44948		-0.197596	4.80668	1.52226		-0.214644	4.71354	1.47659		-0.170187	5.49436	1.50665
	-0.339896	4.66218	1.5748		-0.339896	4.66218	1.5748		-0.211125	4.70828	1.46245		-0.199633	4.82664	1.53078		-0.21665	4.7332	1.48487		-0.172237	5.63728	1.51758
	-0.339896	4.68249	1.58446		-0.339896	4.68249	1.58446		-0.211125	4.72838	1.46894		-0.199633	4.84661	1.54014		-0.21665	4.733	1.49233		-0.170187	5.53455	1.52263
	-0.341969	4.70301	1.59148		-0.341969	4.70301	1.59148		-0.211125	4.74848	1.47542		-0.20167	4.88715	1.5478		-0.21665	4.75266	1.50227		-0.174287	5.55464	1.53188
	-0.346114	4.74404	1.60027		-0.346114	4.74404	1.60027		-0.211125	4.74807	1.48515		-0.20167	4.90711	1.55717		-0.218656	4.77232	1.5089		-0.172237	5.59524	1.54198
	-0.346114	4.74383	1.60905		-0.346114	4.74383	1.60905		-0.213155	4.78827	1.49245		-0.203707	4.9067	1.56654		-0.220662	4.69188	1.51719		-0.174287	5.59504	1.54703
	-0.350259	4.74342	1.61695		-0.350259	4.74342	1.61695		-0.213155	4.78786	1.50055		-0.203707	4.92687	1.5742		-0.222668	4.77172	1.52547		-0.176338	5.63564	1.55796
	-0.352332	4.78446	1.62574		-0.352332	4.78446	1.62574		-0.213155	4.82826	1.50785		-0.205745	4.94683	1.58186		-0.220662	4.71113	1.53542		-0.176338	5.63543	1.56553
	-0.354404	4.76352	1.63452		-0.354404	4.76352	1.63452		-0.215185	4.84836	1.51352		-0.205745	4.9668	1.59037		-0.222668	4.77091	1.5437		-0.178388	5.65553	1.57395
	-0.356477	4.70093	1.64155		-0.356477	4.70093	1.64155		-0.213155	4.84775	1.52406		-0.207782	4.96659	1.59974		-0.224674	4.77051	1.55282		-0.180439	5.67562	1.58236
	-0.356477	4.80435	1.65033		-0.356477	4.80435	1.65033		-0.215185	4.84754	1.52974		-0.207782	5.00693	1.6091		-0.22668	4.81043	1.5611		-0.180439	5.67542	1.58825
	-0.360622	4.78321	1.65911		-0.360622	4.78321	1.65911		-0.215185	4.88794	1.53703		-0.209819	5.02689	1.61592		-0.22668	4.81003	1.56856		-0.182489	5.71601	1.5975
	-0.360622	4.84497	1.66877		-0.360622	4.84497	1.66877		-0.217215	4.92814	1.54595		-0.207782	5.04685	1.62528		-0.228686	4.92999	1.57685		-0.18454	5.77712	1.60844
	-0.364767	4.86549	1.6758		-0.364767	4.86549	1.6758		-0.215185	4.92773	1.55325		-0.209819	5.06702	1.63294		-0.22668	4.88947	1.58679		-0.18659	5.85893	1.61517
	-0.366839	4.8858	1.68634		-0.366839	4.8858	1.68634		-0.217215	4.94762	1.56217		-0.211856	5.08698	1.64061		-0.230692	4.92939	1.59508		-0.18659	5.7765	1.62442
	-0.368912	4.92684	1.69337		-0.368912	4.92684	1.69337		-0.215185	4.94742	1.57027		-0.213893	5.10715	1.64827		-0.230692	4.98917	1.60253		-0.188641	5.77609	1.63199
	-0.366839	4.90591	1.70127		-0.366839	4.90591	1.70127		-0.217215	4.98762	1.57919		-0.213893	5.10674	1.65848		-0.230692	4.98877	1.61082		-0.190691	5.77589	1.63872
	-0.368912	4.94694	1.71181		-0.368912	4.94694	1.71181		-0.219245	4.98721	1.58649		-0.21593	5.12691	1.6653		-0.232698	4.94845	1.61911		-0.190691	5.79598	1.64797
	-0.370984	4.98798	1.72147		-0.370984	4.98798	1.72147		-0.219245	5.00711	1.5954		-0.217967	5.14687	1.67381		-0.232698	5.04835	1.62822		-0.192741	5.83658	1.65639
	-0.37513	4.98756	1.73026		-0.37513	4.98756	1.73026		-0.221275	5.0475	1.60432		-0.217967	5.18721	1.68317		-0.234704	5.08806	1.63651		-0.192741	5.83617	1.66648
	-0.377202	4.98736	1.73816		-0.377202	4.98736	1.73816		-0.219245	5.0471	1.61081		-0.217967	5.22754	1.69169		-0.232698	5.0676	1.64645		-0.194792	5.85626	1.67658
	-0.377202	5.00767	1.7487		-0.377202	5.00767	1.7487		-0.219245	5.04669	1.61891		-0.220004	5.22734	1.69935		-0.23671	5.00722	1.65308		-0.194792	5.87656	1.68246
	-0.381347	4.90363	1.7566		-0.381347	4.90363	1.7566		-0.223305	5.10719	1.62864		-0.220004	5.20656	1.70872		-0.238716	5.02688	1.66219		-0.198893	5.87615	1.69004
	-0.381347	4.92394	1.76539		-0.381347	4.92394	1.76539		-0.223305	5.10698	1.63675		-0.224078	5.24689	1.71723		-0.238716	5.04654	1.66965		-0.200943	5.91675	1.70013
	-0.387565	5.08933	1.77505		-0.387565	5.08933	1.77505		-0.221275	5.12688	1.64404		-0.224078	5.28723	1.72574		-0.240722	5.04634	1.67628		-0.198893	5.91655	1.7077
	-0.387565	4.98549	1.78383		-0.387565	4.98549	1.78383		-0.223305	5.14677	1.65215		-0.226115	5.30739	1.73426		-0.242728	5.1663	1.68457		-0.202994	5.95715	1.71611
	-0.389637	5.0887	1.79262		-0.389637	5.0887	1.79262		-0.225335	5.16667	1.66431		-0.228152	5.30699	1.74362		-0.240722	5.20622	1.69285		-0.202994	5.97724	1.72453
	-0.393782	5.10902	1.80228		-0.393782	5.10902	1.80228		-0.223305	5.16646	1.66917		-0.228152	5.32715	1.75043		-0.240722	5.22588	1.7028		-0.205044	5.99754	1.73378
	-0.395855	5.06736	1.81018		-0.395855	5.06736	1.81018		-0.223305	5.18656	1.67566		-0.230189	5.36749	1.7598		-0.240722	5.22548	1.71025		-0.205044	6.01763	1.74135
	-0.395855	5.14984	1.81896		-0.395855	5.14984	1.81896		-0.225335	5.20646	1.68458		-0.230189	5.36708	1.76831		-0.244734	5.24514	1.71937		-0.207095	6.01743	1.74724
	-0.395855	5.06653	1.82863		-0.395855	5.06653	1.82863		-0.225335	5.24665	1.69187		-0.232227	5.38725	1.77512		-0.244734	5.26479	1.72765		-0.209145	6.05803	1.75733
	-0.4	5.06632	1.83653		-0.4	5.06632	1.83653		-0.225335	5.22594	1.7016		-0.234264	5.42758	1.78449		-0.244734	5.22447	1.73677		-0.209145	6.05762	1.76659
	-0.402073	5.27316	1.84531		-0.402073	5.27316	1.84531		-0.227365	5.26634	1.70809		-0.236301	5.5494	1.79215		-0.24674	5.20401	1.74506		-0.211195	6.09822	1.77416
	-0.406218	5.25202	1.8541		-0.406218	5.25202	1.8541		-0.227365	5.28624	1.71862		-0.236301	5.44714	1.80237		-0.24674	5.22367	1.75417		-0.213246	6.09801	1.78341
	-0.40829	5.14819	1.862		-0.40829	5.14819	1.862		-0.227365	5.28583	1.72511		-0.238338	5.4671	1.81173		-0.24674	5.22327	1.76163		-0.215296	6.13861	1.79267
	-0.410363	5.14777	1.86991		-0.410363	5.14777	1.86991		-0.227365	5.32603	1.73565		-0.238338	5.48727	1.82025		-0.248746	5.36349	1.76991		-0.217347	6.1382	1.80024
	-0.410363	5.20974	1.87781		-0.410363	5.20974	1.87781		-0.229395	5.32582	1.74132		-0.242412	5.5276	1.82791		-0.248746	5.40321	1.77903		-0.219397	6.179	1.80781
	-0.414508	5.16788	1.88572		-0.414508	5.16788	1.88572		-0.229395	5.34572	1.75105		-0.240375	5.54757	1.83642		-0.248746	5.40281	1.78649		-0.221448	6.1991	1.81622
	-0.41658	5.31254	1.8945		-0.41658	5.31254	1.8945		-0.229395	5.36561	1.75997		-0.244449	5.56753	1.84579		-0.250752	5.38255	1.79477		-0.223498	6.19869	1.82463
	-0.420725	5.18798	1.9024		-0.420725	5.18798	1.9024		-0.231425	5.40581	1.76808		-0.244449	5.5877	1.8543		-0.250752	5.42227	1.80389		-0.223498	6.21878	1.83389
	-0.422798	5.22902	1.91119		-0.422798	5.22902	1.91119		-0.231425	5.4259	1.77456		-0.246486	5.60766	1.86196		-0.252758	5.44193	1.81052		-0.223498	6.23908	1.8423
	-0.42487	5.2286	1.92348		-0.42487	5.2286	1.92348		-0.233455	5.4255	1.78267		-0.246486	5.6482	1.87048		-0.252758	5.48185	1.8188		-0.225548	6.25918	1.85155
	-0.429016	5.24891	1.93314		-0.429016	5.24891	1.93314		-0.235485	5.44539	1.79159		-0.248523	5.64779	1.87814		-0.254764	5.48144	1.82543		-0.229649	6.27927	1.86081
	-0.429016	5.31067	1.94193		-0.429016	5.31067	1.94193		-0.235485	5.48559	1.80375		-0.25056	5.68812	1.88665		-0.254764	5.5013	1.83372		-0.2317	6.29936	1.86922
	-0.433161	5.31047	1.94983		-0.433161	5.31047	1.94983		-0.233455	5.48538	1.8078		-0.252597	5.70829	1.89517		-0.25677	5.52096	1.842		-0.2317	6.29916	1.87595
	-0.435233	5.28933	1.95861		-0.435233	5.28933	1.95861		-0.235485	5.48498	1.81428		-0.252597	5.70788	1.90368		-0.25677	5.56068	1.85029		-0.23375	6.33976	1.8852
	-0.439378	5.41326	1.96652		-0.439378	5.41326	1.96652		-0.235485	5.52538	1.82158		-0.254634	5.87044	1.91134		-0.25677	5.56028	1.8594		-0.235801	6.38036	1.89361
	-0.441451	5.35088	1.9753		-0.441451	5.35088	1.9753		-0.235485	5.54527	1.82969		-0.256671	5.74801	1.91901		-0.25677	5.54002	1.86852		-0.237851	6.35965	1.89866
	-0.443523	5.35047	1.98145		-0.443523	5.35047	1.98145		-0.235485	5.56516	1.8386		-0.256671	5.76798	1.92837		-0.25677	5.5996	1.87846		-0.237851	6.37974	1.90792
	-0.445596	5.39171	1.99111		-0.445596	5.39171	1.99111		-0.237515	5.58526	1.84752		-0.258708	5.82868	1.93603		-0.258776	5.5994	1.88758		-0.239902	6.42055	1.91633
	-0.449741	5.3913	1.99989		-0.449741	5.3913	1.99989		-0.237515	5.58486	1.85482		-0.258708	5.84885	1.94455		-0.258776	5.63912	1.89421		-0.241952	6.44064	1.92306
	-0.451813	5.43233	2.01043		-0.451813	5.43233	2.01043		-0.237515	5.60475	1.86292		-0.260746	5.88918	1.95306		-0.260782	5.63892	1.90166		-0.244002	6.50195	1.93147
	-0.455959	5.45264	2.01834		-0.455959	5.45264	2.01834		-0.237515	5.62485	1.87022		-0.262783	5.8684	1.96157		-0.260782	5.65858	1.91078		-0.246053	6.48083	1.94409
	-0.458031	5.45244	2.02624		-0.458031	5.45244	2.02624		-0.239545	5.70564	1.87833		-0.26482	5.88857	1.96839		-0.260782	5.67823	1.91823		-0.246053	6.52163	1.95082
	-0.460104	5.47275	2.03415		-0.460104	5.47275	2.03415		-0.241575	5.66464	1.88724		-0.266857	5.92891	1.9769		-0.262788	5.69809	1.92652		-0.248103	6.62374	1.95839
	-0.462176	5.47233	2.04381		-0.462176	5.47233	2.04381		-0.241575	5.70503	1.89454		-0.268894	5.9287	1.98456		-0.262788	5.69769	1.93398		-0.252204	6.64384	1.96764
	-0.466321	5.49285	2.05259		-0.466321	5.49285	2.05259		-0.241575	5.82643	1.90184		-0.268894	5.96904	1.99478		-0.262788	5.75767	1.94144		-0.252204	6.64363	1.97521
	-0.468394	5.51316	2.06138		-0.468394	5.51316	2.06138		-0.241575	5.74482	1.914		-0.270931	6.00937	2.00329		-0.264794	5.77733	1.94972		-0.254255	6.68423	1.98363
	-0.470466	5.53347	2.07016		-0.470466	5.53347	2.07016		-0.243605	5.80532	1.92048		-0.272968	6.00917	2.0101		-0.264794	5.77693	1.95718		-0.256305	6.70453	1.9912
	-0.474611	5.55399	2.07806		-0.474611	5.55399	2.07806		-0.243605	5.80512	1.92859		-0.275005	6.0495	2.01777		-0.264794	5.79659	1.96629		-0.258356	6.58089	2.00297
	-0.476684	5.67793	2.08685		-0.476684	5.67793	2.08685		-0.243605	5.88591	1.93345		-0.277042	6.04909	2.02628		-0.2668	5.81645	1.97458		-0.260406	6.60098	2.01223
	-0.480829	5.7399	2.09387		-0.480829	5.7399	2.09387		-0.243605	5.86521	1.94561		-0.279079	6.08963	2.03479		-0.2668	5.83611	1.98535		-0.262456	6.7033	2.01728
	-0.482902	5.78093	2.10178		-0.482902	5.78093	2.10178		-0.245635	5.9257	1.95372		-0.281116	6.08943	2.04075		-0.2668	5.81565	1.99281		-0.264507	6.7644	2.02653
	-0.484974	5.80124	2.11144		-0.484974	5.80124	2.11144		-0.245635	5.8646	1.95858		-0.283153	6.10939	2.04927		-0.2668	5.75507	2.0011		-0.264507	6.68218	2.0341
	-0.491192	5.65575	2.1211		-0.491192	5.65575	2.1211		-0.247665	5.86419	1.9675		-0.28519	6.1701	2.05693		-0.268806	5.79498	2.00772		-0.268608	6.70228	2.04335
	-0.495337	5.65554	2.12988		-0.495337	5.65554	2.12988		-0.247665	5.90459	1.9748		-0.287228	6.19006	2.06629		-0.268806	5.87482	2.01767		-0.270658	6.72237	2.05261
	-0.499482	5.77948	2.13691		-0.499482	5.77948	2.13691		-0.247665	5.92448	1.98453		-0.291302	6.2306	2.07396		-0.268806	5.91454	2.02595		-0.274759	6.74267	2.05934
	-0.503627	5.7171	2.14569		-0.503627	5.7171	2.14569		-0.249695	5.92408	1.99344		-0.293339	6.25056	2.08247		-0.268806	5.89408	2.03507		-0.272709	6.76276	2.06775
	-0.503627	5.73741	2.1536		-0.503627	5.73741	2.1536		-0.249695	5.96427	2.00074		-0.297413	6.2911	2.08928		-0.270812	5.85356	2.04584		-0.27681	6.78286	2.077
	-0.507772	5.73699	2.16414		-0.507772	5.73699	2.16414		-0.251726	5.98437	2.00803		-0.301487	6.3516	2.10461		-0.270812	5.89348	2.0533		-0.27886	6.82346	2.08626
	-0.511917	5.81948	2.17292		-0.511917	5.81948	2.17292		-0.253756	5.98396	2.01614		-0.307598	6.39193	2.11142		-0.270812	5.91314	2.06158		-0.28091	6.82325	2.09383
	-0.516062	5.77782	2.18258		-0.516062	5.77782	2.18258		-0.253756	6.04466	2.02344		-0.338154	6.61642	2.1029		-0.270812	5.91274	2.06987		-0.282961	6.80254	2.10056
	-0.52228	5.81886	2.19049		-0.52228	5.81886	2.19049		-0.253756	6.04425	2.03073		-0.519454	6.75677	1.66019		-0.272818	5.95246	2.07899		-0.285011	6.82243	2.11065
	-0.528497	5.83917	2.20278		-0.528497	5.83917	2.20278		-0.255786	6.08445	2.04046		-0.804645	7.01976	1.203		-0.272818	5.97232	2.08644		-0.289112	6.86324	2.11991
	-0.536788	5.88021	2.21332		-0.536788	5.88021	2.21332		-0.255786	6.10434	2.05019		-1.42595	7.3844	0.750915		-0.272818	5.97192	2.09307		-0.293213	6.88333	2.12664
	-0.543005	5.87979	2.22035		-0.543005	5.87979	2.22035		-0.257816	6.12424	2.05749		-2.64005	8.34121	0.263076		-0.274824	6.01184	2.10219		-0.293213	6.88312	2.13421
	-0.553368	5.90031	2.22562		-0.553368	5.90031	2.22562		-0.259846	6.12404	2.06397		-5.7914	11.1428	0		-0.274824	6.01143	2.11047		-0.295263	6.92372	2.1443
	-0.574093	5.94155	2.23089		-0.574093	5.94155	2.23089		-0.261876	6.18473	2.07127		-0.307598	6.39193			-0.278837	6.05115	2.1171		-0.297314	6.94361	2.15608
	-0.94715	6.1685	1.7408		-0.94715	6.1685	1.7408		-0.265936	6.18433	2.07856						-0.27683	6.09127	2.12124		-0.301415	6.96391	2.16281
	-1.05078	6.21907	0.996873		-1.05078	6.21907	0.996873		-0.267966	6.22452	2.08748						-0.278837	6.09107	2.12207		-0.303465	6.9635	2.17122
	-1.13782	6.24311	0.395236		-1.13782	6.24311	0.395236		-0.267966	6.22432	2.09478						-0.284855	6.21023	2.15273		-0.305516	7.00431	2.17711
	-4.34819	7.39896	0		-4.34819	7.39896	0		-0.269996	6.24421	2.10207						-0.290873	6.31093	2.14196		-0.307566	7.04511	2.18468
	-0.574093	5.94155			-0.574093	5.94155			-0.274056	6.26391	2.11748						-0.292879	6.33099	2.1461		-0.311667	7.0447	2.19393
									-0.278116	6.3043	2.12396						-0.298897	6.35045	2.15936		-0.313717	7.06479	2.20319
									-0.278116	6.3445	2.12964						-0.304915	6.38997	2.17428		-0.315768	7.08489	2.20992
									-0.282176	6.3646	2.13531						-0.304915	6.38977	2.18008		-0.319869	7.08468	2.21917
									-0.288266	6.4659	2.14261						-0.308927	6.44955	2.19002		-0.321919	7.12508	2.23011
									-0.292326	6.48579	2.14909						-0.312939	6.42889	2.19996		-0.32397	7.14538	2.236
									-0.300447	6.56618	2.16774						-0.318957	6.48887	2.20825		-0.328071	7.14538	2.23852
									-0.336987	6.60719	2.16206						-0.320963	6.42828	2.21819		-0.334222	7.22678	2.25198
									-0.47503	6.82948	1.7089						-0.322969	6.468	2.22648		-0.338323	7.24667	2.26544
									-0.639464	6.9326	1.19007						-0.326981	6.52798	2.23311		-0.342424	7.24626	2.27385
									-1.22615	7.23549	0.753925						-0.328987	6.48746	2.24305		-0.348575	7.28706	2.28142
									-5.22737	10.1839	0.162134						-0.332999	6.60742	2.24968		-0.352676	7.34837	2.28815
									-5.72067	10.3329	0						-0.335005	6.60722	2.25797		-0.358827	7.36846	2.29404
									-0.300447	6.56618							-0.339017	6.5667	2.26708		-0.362928	7.40927	2.30245
																	-0.341023	6.5663	2.27702		-0.367029	7.40865	2.31591
																	-0.345035	6.62608	2.28365		-0.369079	7.44925	2.32517
																	-0.347041	6.68586	2.2936		-0.375231	7.46976	2.32601
																	-0.351053	6.6654	2.3052		-0.379332	7.48965	2.34283
																	-0.355065	6.68506	2.31265		-0.385483	7.55095	2.34788
																	-0.357071	6.70491	2.31928		-0.387533	7.57084	2.35882
																	-0.363089	6.74463	2.3284		-0.393685	7.59114	2.36386
																	-0.365095	6.86459	2.33751		-0.399836	7.69325	2.37564
																	-0.369107	6.78415	2.34331		-0.403937	7.71335	2.38321
																	-0.375125	6.88405	2.35243		-0.410088	7.77466	2.39078
																	-0.377131	6.82367	2.35988		-0.428542	7.83617	2.39246
																	-0.379137	6.84333	2.369		-0.479803	7.89748	2.39415
																	-0.385155	6.84313	2.3748		-0.594628	8.03178	1.62778
																	-0.387161	6.90291	2.38226		-0.680746	8.05454	0.585498
																	-0.39318	6.94283	2.38971		-0.9309	8.07874	0
																	-0.397192	6.94243	2.398		-0.479803	7.89748
																	-0.401204	7.06239	2.40629
																	-0.405216	7.10211	2.4154
																	-0.409228	7.10171	2.42452
																	-0.415246	7.14162	2.43032
																	-0.419258	7.14142	2.4386
																	-0.425276	7.2012	2.44606
																	-0.429288	7.201	2.45269
																	-0.437312	7.26078	2.46263
																	-0.44333	7.28024	2.47423
																	-0.445336	7.21986	2.48169
																	-0.459378	7.33982	2.49081
																	-0.467402	7.35948	2.49826
																	-0.475426	7.3994	2.50406
																	-0.485456	7.43932	2.50986
																	-0.507523	7.47924	2.51318
																	-0.734203	7.64173	1.48984
																	-0.776329	7.69428	0.701834
																	-1.01705	7.79238	0.265984
																	-5.55266	10.01	0
																	-0.507523	7.47924

## Sheet: Fig. 4 （b）
	X-axis	Y-axis	Y-axis	Y-axis	Y-axis		X-axis	Y-axis	Y-axis	Y-axis	Y-axis		X-axis	Y-axis	Y-axis	Y-axis	Y-axis
longname	fi	Axial strain					fi	Splitting strength					fi	Later strain
unit		MPa	MPa	MPa	MPa			10-3	10-3	10-3	10-3			10-3	10-3	10-3	10-3
comment		fi -1	fi -2	fi -3	mean			fi -1	fi -2	fi -3	mean			fi -1	fi -2	fi -3	mean
	0	6.75	6.11	5.94	6.27		0	2.32	2.2	2.23	2.25		0	0.60859	0.25296	0.57409	0.47855
	1	6.19	5.83	6.57	6.2		1	1.76	2.42	2.17	2.12		1	0.37313	0.32953	0.30045	0.33437
	2	6.96	6.52	6.39	6.62		2	2.46	1.93	2.11	2.17		2	0.45473	0.46794	0.3076	0.41009
	3	5.78	6.72	6.78	6.43		3	2.56	2.53	2.46	2.52		3	0.21917	0.33023	0.42375	0.32438
	4	7.48	7.13	6.17	6.93		4	2.51	2.57	2.34	2.47		4	0.50752	0.54076	0.67949	0.57593
	5	7.67	7.9	7.23	7.6		5	2.12	2.39	2.5	2.34		5	0.25641	0.4798	0.28224	0.33948

## Sheet: Fig. 5
	X-axis	Y-axis		X-axis	Y-axis		X-axis	Y-axis		X-axis	Y-axis		X-axis	Y-axis		X-axis	Y-axis
longname		W1			W1			W1			W1						W1
unit	10-3	J·m-3		10-3	J·m-3		10-3	J·m-3		10-3	J·m-3		10-3	J·m-3		10-3	J·m-3
comment	RC0-1			RC1-1			RC2-3			RC3-3			RC4-1			RC5-2
	0	0		0	0		0	0		0	0		0	0		0	0
	0	0		0	0		0	0		0.06059	0.000430013		0.05998	4.96169e-05		0.0205	0
	0.03989	0.000431292		0.04125	7.2551e-05		0.04013	0.000256246		0.08086	0.000896785		0.03972	-6.79012e-05		0.0609	0.000288834
	0.0802	0.00149		0.04084	6.87229e-05		0.03993	0.000253037		0.14186	0.00274		0.03952	-7.03114e-05		0.1017	0.00095818
	0.0802	0.00149		0.10282	0.00119		0.08046	0.0011		0.1826	0.00422		0.07924	0.000653747		0.14251	0.00192
	0.10035	0.00217		0.12334	0.0017		0.121	0.00219		0.2436	0.00687		0.11916	0.0017		0.30613	0.00701
	0.05943	0.000555398		0.16439	0.00304		0.14097	0.00287		0.26387	0.00792		0.15888	0.00303		0.40824	0.01096
	0.2013	0.00755		0.22637	0.00549		0.26299	0.00796		0.34534	0.01282		0.21886	0.00541		0.34652	0.00819
	0.2011	0.00754		0.26741	0.00744		0.30332	0.00994		0.38588	0.01562		0.33882	0.01103		0.53065	0.01794
	0.28211	0.0129		0.30867	0.00974		0.26238	0.0076		0.46755	0.02196		0.3988	0.01429		0.59176	0.02177
	0.24099	0.0098		0.37044	0.01368		0.32328	0.01147		0.48762	0.02368		0.45858	0.01803		0.63256	0.02467
	0.30185	0.01494		0.43221	0.01816		0.34325	0.01286		0.54882	0.02937		0.47844	0.01943		0.65266	0.02626
	0.34215	0.0187		0.49399	0.02324		0.42453	0.01923		0.60983	0.03557		0.53821	0.02416		0.69325	0.02982
	0.38245	0.02285		0.55597	0.02885		0.58688	0.03346		0.67083	0.04236		0.57793	0.02768		0.85708	0.04546
	0.56524	0.04364		0.61774	0.03497		0.52536	0.02744		0.71136	0.04723		0.65777	0.03556		0.91819	0.05181
	0.52412	0.03855		0.67952	0.0417		0.64718	0.04066		0.75189	0.05249		0.69749	0.03982		0.99979	0.06101
	0.66619	0.05747		0.74129	0.04903		0.64677	0.04062		0.79263	0.0581		0.75727	0.04673		0.93808	0.05353
	0.70649	0.06322		0.78255	0.05429		0.68731	0.04581		0.83316	0.06401		0.77713	0.04919		0.99918	0.06144
	0.62487	0.05094		0.84432	0.06266		0.74801	0.0541		0.89417	0.07348		0.83691	0.05702		1.18331	0.08685
	0.7873	0.07665		0.88578	0.06849		0.91057	0.07784		0.9347	0.08016		0.87683	0.06252		1.22411	0.09279
	0.84816	0.08678		1.00891	0.08782		0.93054	0.08093		0.95496	0.08367		0.93661	0.07129		1.26471	0.09902
	0.86811	0.09027		0.9886	0.08443		0.88959	0.07424		1.03644	0.09843		0.97633	0.07751		1.2438	0.09561
	0.90841	0.0977		1.07048	0.09865		0.92972	0.08118		1.0565	0.10224		1.01605	0.08406		1.3254	0.10962
	0.94891	0.10546		1.13246	0.11039		1.05174	0.10336		1.07656	0.10624		1.05577	0.09092		1.3252	0.10958
	0.96886	0.10943		1.17351	0.11853		1.13282	0.11878		1.13777	0.11898		1.11575	0.10181		1.3658	0.11718
	0.92774	0.10089		1.13163	0.10982		1.0713	0.10653		1.19877	0.1322		1.13541	0.10555		1.4269	0.12916
	1.07002	0.13165		1.2556	0.1368		1.21369	0.13611		1.21883	0.13673		1.19539	0.1174		1.48821	0.14172
	1.11032	0.14073		1.31737	0.15079		1.25402	0.14483		1.2391	0.14148		1.21505	0.12144		1.54931	0.15475
	1.13027	0.14543		1.35862	0.16051		1.21308	0.13566		1.27963	0.15126		1.25476	0.12993		1.65143	0.17747
	1.19092	0.1603		1.4204	0.17562		1.29415	0.1544		1.32016	0.16137		1.29448	0.13873		1.75354	0.20109
	1.12945	0.14464		1.46144	0.18601		1.37523	0.17387		1.3609	0.1719		1.3344	0.14793		1.71232	0.19119
	1.1494	0.1499		1.48176	0.19135		1.3954	0.17888		1.38096	0.17727		1.39418	0.1622		1.75292	0.2013
	1.31203	0.19421		1.56447	0.2139		1.31351	0.15786		1.50338	0.21121		1.4339	0.172		1.77302	0.20646
	1.33198	0.19982		1.58478	0.21961		1.35384	0.16857		1.56459	0.22865		1.4335	0.1719		1.83412	0.22268
	1.37228	0.21149		1.64677	0.23748		1.47566	0.20197		1.58465	0.23449		1.4333	0.17185		1.89543	0.23947
	1.31081	0.19307		1.66729	0.24353		1.45488	0.19608		1.60471	0.24051		1.51314	0.19368		1.93603	0.25094
	1.41217	0.22446		1.6876	0.24967		1.49542	0.20793		1.56356	0.2278		1.57292	0.21054		1.97662	0.26278
	1.37126	0.21147		1.72865	0.26246		1.51538	0.21394		1.58342	0.23413		1.57272	0.21049		1.99692	0.26886
	1.41176	0.22461		1.76969	0.27564		1.55571	0.22642		1.60368	0.24076		1.61244	0.22232		2.05803	0.28765
	1.41136	0.22447		1.72803	0.26195		1.57588	0.23283		1.66489	0.2612		1.6321	0.22832		2.09863	0.30049
	1.53328	0.26576		1.81053	0.2897		1.6977	0.2726		1.68495	0.26808		1.65196	0.23453		2.13922	0.3137
	1.49216	0.25151		1.87231	0.31108		1.73803	0.28611		1.68454	0.26793		1.71174	0.2537		2.20053	0.33413
	1.53246	0.26584		1.91356	0.32571		1.79874	0.30699		1.70481	0.2752		1.73159	0.26024		2.22063	0.34098
	1.55241	0.27312		1.9546	0.34064		1.73742	0.28533		1.76581	0.29763		1.79117	0.28038		2.26123	0.35519
	1.59292	0.28824		1.91273	0.32503		1.75738	0.29255		1.78608	0.30524		1.81083	0.28722		2.30182	0.36981
	1.63322	0.30362		1.97471	0.34865		1.77735	0.29996		1.82661	0.32078		1.81063	0.28715		2.36313	0.39247
	1.75494	0.35121		1.95357	0.34041		1.83826	0.32303		1.92856	0.36083		1.87041	0.30892		2.40373	0.40779
	1.81559	0.37547		2.11899	0.40652		1.87859	0.33864		1.88721	0.34421		1.89007	0.31626		2.42383	0.41554
	1.83574	0.38369		2.1393	0.41482		2.00041	0.38687		1.90747	0.3525		1.92999	0.33151		2.46442	0.43156
	1.85569	0.392		2.15983	0.42338		1.91852	0.35375		1.92753	0.36088		1.94965	0.33917		2.48472	0.43975
	1.89619	0.40922		2.24233	0.45864		1.93848	0.36201		1.98854	0.38695		1.86901	0.30706		2.52532	0.45645
	1.9365	0.42668		2.24192	0.45846		1.99939	0.38776		2.0086	0.39569		1.92899	0.33147		2.54542	0.46487
	1.95644	0.43549		2.30369	0.48592		1.99898	0.38758		2.00839	0.3956		2.04895	0.38131		2.62723	0.49986
	1.89518	0.40796		2.34494	0.50459		2.14117	0.45004		2.04893	0.41391		2.06861	0.38965		2.62682	0.49969
	1.91512	0.41708		2.38599	0.5235		2.10022	0.43169		2.06919	0.42323		2.08826	0.39816		2.66742	0.51775
	2.0572	0.48331		2.4063	0.53305		2.12019	0.44083		2.10972	0.44219		2.10792	0.40683		2.68772	0.52696
	2.07714	0.49281		2.42662	0.54279		2.14015	0.45014		2.15026	0.4615		2.12778	0.41576		2.83084	0.59305
	2.05658	0.48282		2.44714	0.55283		2.16011	0.45963		2.17032	0.47124		2.1675	0.43394		2.80992	0.58321
	2.01547	0.46248		2.36401	0.51174		2.22102	0.48911		2.19038	0.48117		2.18716	0.44312		2.85052	0.60264
	2.05577	0.48275		2.42579	0.54271		2.22062	0.48891		2.21064	0.49138		2.22708	0.46209		2.80931	0.58257
	2.15734	0.53462		2.46683	0.56373		2.32206	0.53987		2.25118	0.5121		2.18656	0.44257		2.87041	0.6129
	2.15693	0.53441		2.61153	0.63944		2.26075	0.5086		2.27124	0.52255		2.22648	0.46207		2.8903	0.62298
	2.11582	0.51272		2.63184	0.65027		2.30108	0.5295		2.2915	0.53326		2.22608	0.46187		2.9106	0.63344
	2.17647	0.54532		2.63143	0.65005		2.40253	0.58296		2.33224	0.55505		2.32598	0.51224		3.03342	0.6976
	2.21698	0.56746		2.63122	0.64993		2.44286	0.60454		2.33183	0.55483		2.24534	0.47078		2.9715	0.66473
	2.21657	0.56724		2.77591	0.73079		2.50377	0.6376		2.35189	0.56593		2.2652	0.48116		3.07361	0.71979
	2.23652	0.57847		2.7757	0.73068		2.52373	0.6486		2.4129	0.60025		2.38516	0.54473		3.0732	0.71957
	2.25667	0.58998		2.75456	0.71853		2.52332	0.64837		2.41249	0.60002		2.40502	0.55541		3.073	0.71945
	2.29697	0.61333		2.81633	0.7546		2.58423	0.68296		2.47349	0.63546		2.34443	0.52228		3.09309	0.73075
	2.33727	0.63705		2.85759	0.77907		2.6042	0.69445		2.47329	0.63534		2.44433	0.57779		3.11339	0.74235
	2.33706	0.63693		2.89863	0.80376		2.54288	0.65867		2.49335	0.6473		2.46399	0.58889		3.13348	0.754
	2.37737	0.66135		2.87749	0.79086		2.58321	0.68255		2.53388	0.67188		2.54403	0.63475		3.15358	0.76581
	2.41767	0.68611		2.98093	0.8548		2.58281	0.68231		2.55415	0.68435		2.54363	0.63452		3.23519	0.81452
	2.43782	0.69866		3.02197	0.8805		2.60277	0.69448		2.57421	0.69683		2.58335	0.65792		3.21448	0.80199
	2.43741	0.6984		3.06302	0.90658		2.64331	0.71954		2.59447	0.70961		2.60301	0.66967		3.25528	0.82696
	2.47771	0.72421		3.125	0.94656		2.68364	0.74478		2.73715	0.80101		2.62287	0.68171		3.27537	0.83943
	2.49766	0.73717		3.16604	0.97339		2.76472	0.79624		2.73675	0.80075		2.54223	0.63213		3.29547	0.85208
	2.51781	0.75042		3.12417	0.94567		2.68283	0.7435		2.65466	0.74672		2.68245	0.71933		3.29506	0.85182
	2.61917	0.81792		3.24813	1.02889		2.72337	0.76997		2.69539	0.77379		2.60181	0.66862		3.35616	0.89138
	2.57826	0.79033		3.26866	1.04287		2.74333	0.78318		2.71546	0.7873		2.6014	0.66836		3.35596	0.89124
	2.59821	0.80394		3.3097	1.07122		2.76329	0.79657		2.73552	0.801		2.66118	0.70702		3.41706	0.93182
	2.71993	0.888		3.33002	1.08542		2.8242	0.83792		2.8172	0.85744		2.7011	0.73319		3.41665	0.93155
	2.65846	0.84493		3.37106	1.11448		2.82379	0.83764		2.77584	0.82857		2.72076	0.74623		3.43674	0.94523
	2.65825	0.84479		3.39158	1.1292		2.94561	0.92238		2.79591	0.84275		2.8006	0.79989		3.45704	0.95922
	2.69855	0.8737		3.43263	1.15899		2.88409	0.87901		2.939	0.94517		2.8004	0.79975		3.49764	0.98751
	2.67779	0.85862		3.47367	1.18918		2.90426	0.8934		2.8567	0.88564		2.86018	0.84086		3.51794	1.00183
	2.73865	0.90333		3.49399	1.20431		2.90385	0.8931		2.89724	0.91532		2.81966	0.81266		3.62005	1.07472
	2.7584	0.91805		3.53524	1.2353		3.04604	0.99709		2.93777	0.94538		2.81926	0.81238		3.55813	1.02994
	2.88011	1.01016		3.55576	1.25088		3.08637	1.02693		3.01924	1.00668		2.91936	0.88371		3.57843	1.04478
	2.8392	0.97888		3.59681	1.28242		3.10654	1.042		3.03951	1.0221		2.93902	0.89788		3.61903	1.07477
	2.8388	0.97857		3.61692	1.2981		3.06559	1.0111		3.0391	1.02178		2.93882	0.89773		3.63912	1.08978
	2.85874	0.99418		3.63723	1.31415		3.04482	0.99525		2.99775	0.9897		2.93842	0.89744		3.65922	1.10498
	2.87889	1.01013		3.69942	1.36372		3.187	1.10493		3.05896	1.03773		3.01825	0.95688		3.67931	1.12037
	2.89884	1.02609		3.71973	1.38005		3.20697	1.1205		3.07902	1.05367		2.97773	0.92638		3.74062	1.16784
	2.93914	1.05869		3.74005	1.39655		3.22713	1.13641		3.05814	1.03688		3.03771	0.97205		3.74021	1.16752
	3.02035	1.12507		3.73984	1.39638		3.2471	1.15233		3.16008	1.11971		2.97713	0.92539		3.76051	1.18358
	2.97924	1.09111		3.7187	1.37885		3.18558	1.10273		3.11894	1.08598		3.07723	1.00327		3.7806	1.19962
	3.12131	1.20981		3.82193	1.4655		3.3076	1.2021		3.139	1.1026		3.03671	0.97143		3.8007	1.21583
	3.1209	1.20946		3.86298	1.50032		3.30719	1.20176		3.22047	1.17081		3.11655	1.03484		3.86201	1.26578
	3.07999	1.17461		3.8835	1.51789		3.34752	1.23534		3.28168	1.2225		3.13621	1.05061		3.84109	1.24858
	3.14065	1.22678		3.90381	1.53547		3.36749	1.25215		3.30174	1.23961		3.17593	1.08283		3.86119	1.26528
	3.09953	1.19104		3.92413	1.55325		3.38766	1.26929		3.23992	1.18632		3.21585	1.11557		3.88128	1.28215
	3.09933	1.19086		3.96517	1.58954		3.34651	1.23399		3.23971	1.18614		3.21545	1.11524		3.92188	1.31664
	3.13963	1.22659		3.9857	1.60784		3.40721	1.28655		3.28025	1.2218		3.23511	1.1317		3.92167	1.31647
	3.15958	1.24444		4.02674	1.64476		3.32552	1.21513		3.38219	1.31246		3.27482	1.16531		3.94177	1.33387
	3.15937	1.24425		4.0058	1.62573		3.4066	1.28671		3.38199	1.31228		3.27462	1.16513		3.98257	1.36957
	3.17932	1.26245		4.02612	1.64438		3.44693	1.32265		3.44299	1.36739		3.29428	1.18209		4.00267	1.38727
	3.19927	1.28083		4.08789	1.70169		3.4669	1.34062		3.40184	1.32992		3.31414	1.19938		4.02276	1.40513
	3.21921	1.29938		4.08748	1.7013		3.54797	1.41444		3.36049	1.29193		3.31374	1.19903		4.02235	1.40477
	3.23936	1.31828		4.16998	1.77933		3.44592	1.32069		3.44197	1.36755		3.35346	1.23429		4.08366	1.46044
	3.25931	1.33717		4.19051	1.79892		3.52699	1.39579		3.54391	1.46321		3.37312	1.25192		4.06274	1.44128
	3.27926	1.35624		4.19009	1.79852		3.52658	1.39541		3.54371	1.46301		3.41304	1.28802		4.08304	1.46003
	3.29941	1.37567		4.23134	1.83859		3.60786	1.47219		3.56377	1.48215		3.4327	1.30596		4.22596	1.59336
	3.33991	1.41499		4.27239	1.8788		3.56671	1.43305		3.56336	1.48176		3.45236	1.32405		4.16424	1.53519
	3.42092	1.49416		4.27197	1.87839		3.54614	1.41333		3.62416	1.54114		3.45196	1.32367		4.14353	1.51552
	3.44107	1.51401		4.31302	1.91939		3.68833	1.55079		3.62375	1.54074		3.47182	1.34227		4.18413	1.55436
	3.50153	1.57416		4.33354	1.94006		3.58627	1.4513		3.62354	1.54053		3.49147	1.36082		4.30675	1.67272
	3.50112	1.57375		4.37459	1.98177		3.60603	1.47075		3.56172	1.47849		3.53139	1.39883		4.20381	1.57249
	3.4193	1.49064		4.31198	1.91763		3.6262	1.49078		3.60225	1.51951		3.53099	1.39844		4.24441	1.61238
	3.43945	1.51131		4.43615	2.04588		3.64616	1.51079		3.62231	1.54001		3.55065	1.41749		4.24421	1.61218
	3.47975	1.55301		4.29063	1.8943		3.66612	1.53096		3.60164	1.5187		3.59037	1.45633		4.2643	1.63227
	3.49969	1.57383		4.37313	1.98093		3.68629	1.55151		3.66264	1.58208		3.59017	1.45613		4.30511	1.67337
	3.49929	1.5734		4.41439	2.0246		3.70625	1.572		3.6827	1.60311		3.62989	1.49564		4.38671	1.7562
	3.51923	1.5946		4.49689	2.11272		3.74679	1.61388		3.70276	1.62432		3.64955	1.51534		4.34529	1.71383
	3.55974	1.638		4.43429	2.04528		3.74638	1.61345		3.70256	1.6241		3.64935	1.51514		4.3861	1.75592
	3.57969	1.65956		4.39241	1.99978		3.8682	1.74138		3.74309	1.6676		3.66901	1.53515		4.36518	1.73418
	3.57928	1.65912		4.57857	2.20375		3.90874	1.78432		3.76336	1.6895		3.70873	1.57593		4.40578	1.77675
	3.59923	1.68102		4.45398	2.06615		3.84722	1.71858		3.76295	1.68905		3.68847	1.55497		4.44659	1.8199
	3.61938	1.7033		4.57794	2.20415		3.90792	1.78402		3.80368	1.73376		3.74824	1.61726		4.48718	1.86314
	3.63932	1.72553		4.49482	2.11092		3.88715	1.76143		3.80307	1.73308		3.7681	1.63811		4.52778	1.90671
	3.65947	1.74816		4.55659	2.18077		3.88674	1.76099		3.82334	1.75567		3.78776	1.6589		4.60939	1.99503
	3.69978	1.79377		4.55618	2.1803		3.88653	1.76076		3.88454	1.82428		3.78736	1.65848		4.50666	1.88299
	3.80114	1.9094		4.7216	2.37043		3.92687	1.80563		3.88414	1.82381		3.80702	1.67965		4.54726	1.92758
	3.84144	1.95579		4.55535	2.17789		3.92646	1.80517		3.9042	1.84668		3.82668	1.701		4.56756	1.95004
	3.86139	1.97898		4.65858	2.29844		4.04828	1.9428		4.02661	1.98739		3.84654	1.72271		4.56715	1.94958
	3.77936	1.88274		4.59619	2.225		3.96659	1.84981		3.94432	1.89209		3.8662	1.74435		4.66926	2.0643
	3.77916	1.8825		4.63723	2.27367		3.98656	1.87269		4.04647	2.01117		3.88606	1.76634		4.62784	2.01736
	3.81946	1.93052		4.67828	2.32272		4.02709	1.91949		3.98465	1.9386		3.90572	1.78826		4.64794	2.04032
	3.83961	1.95468		4.76078	2.42208		4.04706	1.9427		3.98424	1.93812		3.90532	1.78781		4.64773	2.04008
	3.85976	1.97896		4.80224	2.47228		4.04665	1.94222		4.02477	1.98647		3.94524	1.83299		4.66783	2.06334
	3.85935	1.97846		4.84328	2.52222		4.06682	1.96601		4.04504	2.01079		3.96489	1.85541		4.70843	2.11071
	3.89986	2.0278		4.88433	2.57255		4.14789	2.06234		4.04483	2.01054		3.98455	1.87801		4.72873	2.13458
	3.89945	2.02731		4.90464	2.59767		4.22897	2.15939		4.08536	2.05983		3.98435	1.87777		4.76933	2.18265
	3.9196	2.05216		4.92496	2.62297		4.24893	2.18348		4.08495	2.05933		4.00381	1.90048		4.76892	2.18216
	3.91919	2.05165		4.84183	2.51873		4.24873	2.18323		4.10502	2.08409		4.04373	1.9474		4.78921	2.20652
	3.93914	2.07661		4.79996	2.46589		4.24832	2.18273		4.12528	2.10927		4.06339	1.97065		4.80931	2.23079
	3.9998	2.15307		4.82048	2.49197		4.26849	2.20756		4.14514	2.13413		4.06319	1.97041		4.8294	2.25523
	3.97904	2.12668		4.8408	2.51798		4.30882	2.25754		4.14493	2.13387		4.10291	2.01797		4.8495	2.27984
	4.10096	2.28269		4.90257	2.5977		4.26767	2.2062		4.18547	2.1853		4.12257	2.04171		4.8698	2.30488
	4.0802	2.25595		4.90236	2.59743		4.22673	2.1548		4.2262	2.2373		4.16229	2.09008		4.88989	2.32986
	4.03908	2.20265		4.90195	2.59689		4.34854	2.30871		4.20553	2.21079		4.18195	2.11422		4.90999	2.35501
	4.05903	2.22869		4.92206	2.62335		4.26686	2.20488		4.26653	2.28957		4.2016	2.13856		4.90958	2.3545
	4.05882	2.22842		5.0255	2.76057		4.34793	2.30855		4.26612	2.28904		4.22126	2.16306		4.95038	2.40628
	4.07877	2.25479		4.98362	2.70467		4.30678	2.25558		4.26592	2.28877		4.22106	2.16281		4.97047	2.43196
	4.11928	2.30869		4.96269	2.67654		4.32695	2.28171		4.30624	2.34187		4.26078	2.2129		4.99057	2.45782
	4.11887	2.30814		5.00373	2.73201		4.32654	2.28118		4.32631	2.3685		4.26058	2.21265		5.01087	2.4841
	4.13882	2.33503		5.10717	2.8725		4.34651	2.30738		4.3259	2.36795		4.28024	2.23774		5.01046	2.48356
	4.15897	2.36236		5.14822	2.92858		4.3463	2.30711		4.34616	2.39526		4.3001	2.26325		5.03076	2.51013
	4.30104	2.55614		5.16874	2.95679		4.38664	2.36071		4.34596	2.39498		4.31976	2.28866		5.05085	2.53661
	4.21921	2.44383		5.16833	2.95622		4.42697	2.41469		4.38649	2.45014		4.31936	2.28814		5.07095	2.56327
	4.21901	2.44355		5.16791	2.95564		4.42656	2.41414		4.38608	2.44958		4.35928	2.34037		5.11154	2.61751
	4.23896	2.47126		5.22968	3.04231		4.44653	2.44122		4.42682	2.50571		4.35888	2.33984		5.13184	2.64479
	4.23855	2.47069		5.1051	2.86664		4.46669	2.46874		4.44688	2.53348		4.37854	2.36589		5.15194	2.67196
	4.27906	2.52769		5.24979	3.072		4.46629	2.46818		4.44647	2.53291		4.3984	2.39235		5.15153	2.6714
	4.27865	2.52711		5.16646	2.95285		4.60847	2.66484		4.46653	2.56106		4.41805	2.4187		5.19233	2.72725
	4.31895	2.5845		5.18677	2.98207		4.54716	2.57959		4.60942	2.76303		4.43771	2.44522		5.21243	2.75489
	4.3391	2.61337		5.22803	3.04173		4.54675	2.57902		4.50686	2.61723		4.45757	2.47214		5.21202	2.75432
	4.35905	2.64211		5.22761	3.04113		4.56671	2.60708		4.58833	2.73365		4.47723	2.49895		5.23231	2.78259
	4.48077	2.81855		5.31032	3.16212		4.56651	2.60679		4.56745	2.70362		4.49689	2.52596		5.25241	2.81074
	4.39915	2.69953		5.24772	3.06999		4.58647	2.63518		4.54678	2.67372		4.49649	2.5254		5.2725	2.83907
	4.43945	2.75864		5.24731	3.06937		4.62681	2.69291		4.58731	2.73267		4.51635	2.55302		5.2928	2.86786
	4.43904	2.75804		5.39221	3.28516		4.6266	2.69262		4.70972	2.91197		4.53601	2.58051		5.3129	2.89653
	4.43863	2.75744		5.32939	3.19104		4.66694	2.75106		4.62743	2.79063		4.55567	2.60817		5.33299	2.92537
	4.45878	2.78753		5.34992	3.22198		4.6869	2.78015		4.62723	2.79033		4.57553	2.63628		5.33279	2.92508
	4.49908	2.84806		5.32877	3.18995		4.66612	2.74969		4.66776	2.85077		4.61525	2.69281		5.35288	2.95424
	4.49868	2.84744		5.36982	3.25253		4.72703	2.83956		4.68782	2.88084		4.59478	2.6635		5.39348	3.01354
	4.53918	2.90896		5.39013	3.28371		4.747	2.86917		4.81024	3.06547		4.61444	2.69184		5.41357	3.04306
	4.53877	2.90833		5.38993	3.28339		4.74659	2.86856		4.8305	3.09619		4.67442	2.77879		5.45417	3.10308
	4.55872	2.93896		5.43097	3.34712		4.74638	2.86826		4.74841	2.97116		4.69408	2.80744		5.47447	3.13328
	4.59902	3.00123		5.45149	3.37914		4.78672	2.92911		4.82989	3.09602		4.65356	2.74808		5.49457	3.1633
	4.59882	3.00092		5.47181	3.41102		4.80668	2.9594		4.89089	3.19008		4.71354	2.83642		5.49436	3.16299
	4.59841	3.00028		5.51285	3.47582		4.82664	2.98988		4.84954	3.12591		4.7332	2.86553		5.63728	3.3791
	4.63871	3.06358		5.51244	3.47517		4.84661	3.02053		4.84933	3.12559		4.733	2.86523		5.53455	3.22294
	4.65886	3.09538		5.6364	3.67329		4.88715	3.08312		4.93081	3.25323		4.75266	2.89467		5.55464	3.25363
	4.69917	3.15933		5.55328	3.5397		4.90711	3.11411		4.97134	3.31707		4.77232	2.92426		5.59524	3.31603
	4.71932	3.19148		5.63578	3.67294		4.9067	3.11348		4.97093	3.31643		4.69188	2.80255		5.59504	3.31571
	4.71891	3.19083		5.59411	3.60534		4.92687	3.14515		4.90931	3.21824		4.77172	2.92401		5.63564	3.37874
	4.77956	3.28859		5.61443	3.63848		4.94683	3.17665		5.01126	3.38156		4.71113	2.8313		5.63543	3.37842
	4.75901	3.25528		5.65547	3.70585		4.9668	3.20831		5.03132	3.41387		4.77091	2.92333		5.65553	3.40996
	4.86037	3.42032		5.73798	3.8421		4.96659	3.20799		4.92876	3.24799		4.77051	2.92271		5.67562	3.44168
	4.88052	3.45327		5.77923	3.91057		5.00693	3.2727		4.96929	3.31384		4.81043	2.98486		5.67542	3.44135
	4.85976	3.41913		5.841	4.01359		5.02689	3.30489		4.98956	3.34694		4.81003	2.98424		5.71601	3.50602
	4.85935	3.41846		5.71621	3.80449		5.04685	3.33725		4.98915	3.34627		4.92999	3.1729		5.77712	3.60397
	4.8793	3.45167		5.77819	3.90886		5.06702	3.3701		4.98874	3.34559		4.88947	3.1088		5.85893	3.73583
	4.89925	3.4851		5.8607	4.04845		5.08698	3.40278		5.02948	3.41313		4.92939	3.17231		5.7765	3.60232
	4.93955	3.55301		5.7983	3.94239		5.10715	3.43594		5.07001	3.4807		4.98917	3.26788		5.77609	3.60165
	4.9595	3.58682		5.83934	4.01255		5.10674	3.43527		5.04913	3.44567		4.98877	3.26724		5.77589	3.60131
	4.95909	3.58613		5.83893	4.01184		5.12691	3.46878		5.11013	3.54857		4.94845	3.20212		5.79598	3.63434
	4.99939	3.65517		5.98362	4.26212		5.14687	3.50211		5.15107	3.61783		5.04835	3.36433		5.83658	3.70141
	5.01954	3.68987		6.04561	4.36974		5.18721	3.56981		5.10972	3.54762		5.08806	3.42916		5.83617	3.70073
	5.1209	3.86529		6.06613	4.40546		5.22754	3.63787		5.12958	3.58159		5.0676	3.39558		5.85626	3.73432
	5.03908	3.72295		6.10759	4.47781		5.22734	3.63753		5.12917	3.58088		5.00722	3.29596		5.87656	3.76841
	5.07938	3.79344					5.20656	3.60212		5.1697	3.65102		5.02688	3.32855		5.87615	3.76772
	5.18074	3.97171					5.24689	3.67121		5.18997	3.68623		5.04654	3.3613		5.91675	3.83654
	5.07877	3.79144					5.28723	3.74065		5.18956	3.68552		5.04634	3.36096		5.91655	3.83619
	5.11907	3.86305					5.30739	3.77553		5.20983	3.72106		5.1663	3.56255		5.95715	3.90569
	5.15937	3.93503					5.30699	3.77483		5.22989	3.75642		5.20622	3.62996		5.97724	3.94026
	5.15917	3.93466					5.32715	3.81006		5.22948	3.75569		5.22588	3.66334		5.99754	3.97536
	5.17912	3.97059					5.36749	3.88085		5.24974	3.79175		5.22548	3.66265		6.01763	4.01028
	5.17871	3.96985					5.36708	3.88013		5.26981	3.82762		5.24514	3.69636		6.01743	4.00992
	5.23957	4.0806					5.38725	3.91586		5.31034	3.90042		5.26479	3.73025		6.05803	4.08106
	5.23916	4.07985					5.42758	3.98765		5.31013	3.90005		5.22447	3.6604		6.05762	4.08034
	5.23875	4.07911					5.5494	4.2055		5.33019	3.93638		5.20401	3.62478		6.09822	4.15221
	5.29961	4.19138					5.44714	4.02171		5.35026	3.97292		5.22367	3.65918		6.09801	4.15185
	5.27885	4.15291					5.4671	4.05778		5.37052	4.00998		5.22327	3.65847		6.13861	4.22444
	5.35986	4.30368					5.48727	4.0944		5.41105	4.08442		5.36349	3.90607		6.1382	4.2237
	5.3393	4.26525					5.5276	4.16798		5.41064	4.08367		5.40321	3.97655		6.179	4.29731
	5.39996	4.37914					5.54757	4.20455		5.41024	4.08291		5.40281	3.97583		6.1991	4.33372
	5.48117	4.5323					5.56753	4.24131		5.4305	4.12068		5.38255	3.93955		6.19869	4.33298
	5.37899	4.33885					5.5877	4.27862		5.45056	4.15825		5.42227	4.01102		6.21878	4.36973
	5.4193	4.4155					5.60766	4.31571		5.47042	4.19567		5.44193	4.04655		6.23908	4.40705
	5.41909	4.41511					5.6482	4.39136		5.49069	4.23407		5.48185	4.11899		6.25918	4.44416
	5.43904	4.45339					5.64779	4.3906		5.49048	4.23368		5.48144	4.11826		6.27927	4.48146
	5.49969	4.57035					5.68812	4.46652		5.49007	4.2329		5.5013	4.15459		6.29936	4.51893
	5.56055	4.68815					5.70829	4.50466		5.53081	4.31088		5.52096	4.19072		6.29916	4.51855
	5.49908	4.56872					5.70788	4.50388		5.63275	4.5068		5.56068	4.26405		6.33976	4.5949
	5.6208	4.80636					5.87044	4.81397		5.67329	4.58513		5.56028	4.26331		6.38036	4.67161
	5.64095	4.84588					5.74801	4.5795		5.59099	4.42543		5.54002	4.22554		6.35965	4.63234
	5.6609	4.88516					5.76798	4.6179		5.59079	4.42503		5.5996	4.33716		6.37974	4.67058
	5.68085	4.92462					5.82868	4.73519		5.61085	4.46429		5.5994	4.33678		6.42055	4.74861
	5.72135	5.00508					5.84885	4.77432		5.65138	4.54395		5.63912	4.41189		6.44064	4.78718
	5.7413	5.04488					5.88918	4.85293		5.65118	4.54355		5.63892	4.41151		6.50195	4.90534
	5.65947	4.88098					5.8684	4.81226		5.69171	4.62395		5.65858	4.44898		6.48083	4.86441
	5.65927	4.88057					5.88857	4.85188		5.6913	4.62314		5.67823	4.48662		6.52163	4.94388
	5.76064	5.08545					5.92891	4.93145		5.79324	4.82715		5.69809	4.5248		6.62374	5.14346
	5.71952	5.00197					5.9287	4.93105		5.87451	4.9908		5.69769	4.52402		6.64384	5.18291
	5.78018	5.12567					5.96904	5.0113		5.87451	4.9908		5.75767	4.64025		6.64363	5.18251
	5.75962	5.08358					6.00937	5.09193		5.89478	5.03181		5.77733	4.67849		6.68423	5.26287
	5.84063	5.25008					6.00917	5.09152		5.89437	5.03098		5.77693	4.67771		6.70453	5.30321
	5.77936	5.12365					6.0495	5.17275		5.91443	5.07196		5.79659	4.71628		6.58089	5.05629
	5.79931	5.16497					6.04909	5.17192		5.93449	5.11313		5.81645	4.75541		6.60098	5.09663
	5.7991	5.16455					6.08963	5.25424		5.95455	5.15446		5.83611	4.79433		6.7033	5.30277
	5.96133	5.50331					6.08943	5.25382		5.95435	5.15404		5.81565	4.75363		6.7644	5.42632
	5.85935	5.2893					6.10939	5.29465		5.89273	5.02618		5.75507	4.63265		6.68218	5.25938
	5.94036	5.46004					6.1701	5.41928		5.99447	5.23838		5.79498	4.71267		6.70228	5.30035
	6.02137	5.63159					6.19006	5.46044		6.01453	5.28043		5.87482	4.87336		6.72237	5.3415
	6.04132	5.67401					6.2306	5.54436		6.01433	5.28		5.91454	4.95367		6.74267	5.38323
	5.9597	5.49986					6.25056	5.58584		6.05507	5.36597		5.89408	4.91212		6.76276	5.4247
	6.02035	5.6298					6.2911	5.6704		6.07513	5.40849		5.85356	4.82944		6.78286	5.46634
	6.0403	5.6727					6.3516	5.79727		6.07472	5.40762		5.89348	4.91126		6.82346	5.55085
	6.01974	5.62831								5.97216	5.18859		5.91314	4.9517		6.82325	5.55043
	6.06004	5.71569								6.0741	5.407		5.91274	4.95087		6.80254	5.50699
	6.07999	5.75911								6.13511	5.53829		5.95246	5.03327		6.82243	5.54887
	6.14085	5.89206								6.15517	5.58167		5.97232	5.07463		6.86324	5.63518
	6.1608	5.93579								6.17544	5.62565		5.97192	5.07379		6.88333	5.67785
	6.16059	5.93535								6.17503	5.62475		6.01184	5.15753		6.88312	5.67741
	6.2009	6.02426								6.09273	5.44476		6.01143	5.15668		6.92372	5.76426
	6.20069	6.02381								6.25609	5.80359		6.05115	5.24064		6.94361	5.80703
	6.32241	6.29446								6.21494	5.71286		6.09127	5.32566		6.96391	5.85086
	6.28109	6.20209								6.27615	5.84822		6.09107	5.32524		6.9635	5.84998
	6.40281	6.47568								6.27574	5.84731		6.21023	5.57993		7.00431	5.93869
	6.44311	6.56671								6.31607	5.93722		6.31093	5.79617		7.04511	6.02768
	6.38164	6.42731								6.35701	6.02884		6.33099	5.83918		7.0447	6.02678
	6.42235	6.51988								6.3566	6.02793		6.35045	5.88107		7.06479	6.07096
	6.483	6.65811								6.37666	6.07315		6.38997	5.9667		7.08489	6.1153
	6.60493	6.93669								6.39652	6.11812		6.38977	5.96626		7.08468	6.11484
	6.54325	6.79505								6.41679	6.16422		6.44955	6.09688		7.12508	6.20471
	6.72624	7.21736								6.45752	6.25714		6.42889	6.05153		7.14538	6.25004
	6.74598	7.2631								6.43685	6.20985		6.48887	6.18373		7.14538	6.25004
										6.43644	6.20891		6.42828	6.04965		7.22678	6.4328
										6.4565	6.25516		6.468	6.13792		7.24667	6.47773
										6.49703	6.34898		6.52798	6.27166		7.24626	6.4768
										6.45568	6.25288		6.48746	6.18097		7.28706	6.56973
										6.55783	6.49103		6.60742	6.45044		7.34837	6.70981
										6.47533	6.29796		6.60722	6.44999		7.36846	6.75585
										6.55701	6.48991		6.5667	6.35831		7.40927	6.84963
										6.61822	6.63412		6.5663	6.3574		7.40865	6.8482
										6.63828	6.68155		6.62608	6.49372		7.44925	6.94242
										6.67881	6.77779		6.68586	6.63053		7.46976	6.9901
										6.69887	6.8256		6.6654	6.58348		7.48965	7.03653
										6.6782	6.77616		6.68506	6.62887		7.55095	7.18032
										6.71873	6.87341		6.70491	6.67487		7.57084	7.22713
										6.75947	6.97144		6.74463	6.76717		7.59114	7.27506
										6.75906	6.97045		6.86459	7.04703		7.69325	7.51704
										6.69724	6.82063		6.78415	6.85876		7.71335	7.56485
										6.7173	6.86946		6.88405	7.09331		7.77466	7.7112
										6.83971	7.16869		6.82367	6.95105		7.83617	7.85831
										6.7781	7.0176		6.84333	6.99753		7.89748	8.00504
													6.84313	6.99705
													6.90291	7.13924
													6.94283	7.23449
													6.94243	7.23353
													7.06239	7.52169
													7.10211	7.61744
													7.10171	7.61647
													7.14162	7.71338
													7.14142	7.71289
													7.2012	7.85889
													7.201	7.8584
													7.26078	8.00531
													7.28024	8.05335
													7.21986	7.90372
													7.33982	8.20197
													7.35948	8.25101
													7.3994	8.35086
													7.43932	8.45094
													7.47924	8.5512

## Sheet: Fig. 6（a）
	X-axis	Y-axis	Y-axis	Y-axis	Y-axis		X-axis	Y-axis	Y-axis	Y-axis	Y-axis
longname	fi	W	W	W	W		fi	W	W	W	W
unit		J·m-3	J·m-3	J·m-3	J·m-3			J·m-3	J·m-3	J·m-3	J·m-3
comment		fi -1	fi -2	fi -3	mean			fi -1	fi -2	fi -3	mean
	0	7.2631	6.05385	5.39462	6.23719		0	1.88861	1.74674	0.76505	1.4668
	1	4.47781	6.90762	6.35897	5.9148		1	1.77275	2.0012	2.32545	2.03313
	2	7.69715	4.97296	5.79727	6.15579		2	2.18417	1.30125	2.32345	1.93629
	3	6.26322	7.13222	7.0176	6.80435		3	1.76681	0.93054	1.80344	1.50026
	4	8.5512	8.18924	6.25315	7.66453		4	0.72521	1.95121	1.20688	1.29443
	5	7.09393	8.00504	7.73126	7.61008		5	4.33793	0.44908	2.03746	2.27482
	Pre-peak saving energy						Post-peak relese energy

## Sheet: Fig. 6（b）
	X-axis	Y-axis	Y-axis	Y-axis	Y-axis		X-axis	Y-axis	Y-axis	Y-axis	Y-axis
longname	fi	W	W	W	W		fi	W	W	W	W
unit		J·m-3	J·m-3	J·m-3	J·m-3			J·m-3	J·m-3	J·m-3	J·m-3
comment		fi -1	fi -2	fi -3	mean			fi -1	fi -2	fi -3	mean
	0	6.14939	5.68233	5.38142	5.73772		0	1.11371	0.37152	0.0132	0.49947
	1	3.35667	5.44508	5.48158	4.76111		1	1.12114	1.46254	0.87739	1.15369
	2	6.80363	4.46722	5.04906	5.43997		2	0.89352	0.50574	0.74821	0.71582
	3	6.23238	6.3624	6.74738	6.44739		3	0.03084	0.76982	0.27022	0.35696
	4	7.2529	7.1035	5.82503	6.72714		4	1.2983	1.08574	0.42812	0.93739
	5	6.32607	6.71623	7.47603	6.83944		5	0.76786	1.28881	0.25523	0.77063
	Elastic energy						Dissipative energy

## Sheet: Fig. 7（a）
	X-axis	Y-axis		X-axis	Y-axis		X-axis	Y-axis		X-axis	Y-axis		X-axis	Y-axis		X-axis	Y-axis
longname	Axial strain	Stress		Axial strain	Stress		Axial strain	Stress		Axial strain	Stress		Axial strain	Stress		Axial strain	Stress
unit	10-3	MPa		10-3	MPa		10-3	MPa		10-3	MPa		10-3	MPa		10-3	MPa
comment	RC0-1			RC1-3			RC2-3			RC3-2			RC4-1			RC5-2
	0.02073	0		0.01653	0.00162		0	0		-0.00508	0.00254		0.02006	0		0.0205	0
	0.02073	0		0.01067	0.00405		0	0		-0.01376	0.00678		0.0542	0.00249		0.01659	0.00168
	0.14057	0.01142		0.0203	0		0.01111	0.01277		-0.01905	0.00932		0.01852	0.00911		0.03155	0.01262
	0.04409	0.01757		-0.02764	0.02027		-0.00264	0.01873		-0.00556	0.01271		0.00483	0.01492		0.05475	0.02019
	0.05315	0.02284		0.01588	0.02756		0.02822	0.02299		0.06632	0.02711		0.02914	0.02154		0.0799	0.02692
	0.09773	0.03074		0.0412	0.03405		0.05134	0.03065		0.00506	0.03728		0.04786	0.03066		0.22396	0.03533
	0.16324	0.03865		0.06631	0.04053		0.05389	0.03831		0.0907	0.04491		0.07409	0.03646		0.31043	0.04206
	0.14755	0.04567		0.07133	0.04702		0.16043	0.04512		0.17654	0.05253		0.11865	0.04309		0.23501	0.04795
	0.17161	0.05358		0.03386	0.05432		0.18335	0.05279		0.08324	0.05846		0.22127	0.05055		0.39567	0.05805
	0.19356	0.06236		0.01837	0.0608		0.12306	0.0613		0.08974	0.06524		0.26391	0.058		0.43525	0.0673
	0.21168	0.0729		0.01941	0.06891		0.17429	0.06556		0.23805	0.07202		0.30249	0.06712		0.45845	0.07487
	0.23362	0.08168		0.04284	0.0762		0.17491	0.07407		0.27159	0.07541		0.30501	0.07458		0.45898	0.08328
	0.27438	0.09134		0.12131	0.08593		0.23684	0.08258		0.23302	0.10422		0.34359	0.08369		0.48001	0.09169
	0.35871	0.10013		0.20356	0.09404		0.37597	0.0928		0.26486	0.10845		0.36018	0.09363		0.62623	0.09927
	0.38065	0.10891		0.24729	0.10133		0.29123	0.10302		0.32008	0.12116		0.4169	0.10358		0.66582	0.10852
	0.35923	0.11857		0.26863	0.10944		0.3879	0.11408		0.4583	0.12286		0.43927	0.11103		0.72786	0.11693
	0.4019	0.12735		0.31027	0.11755		0.36427	0.1243		0.49713	0.1237		0.47786	0.12015		0.64658	0.12534
	0.40402	0.12648		0.3337	0.12484		0.38739	0.13196		0.44454	0.12963		0.48037	0.12761		0.68812	0.13376
	0.55084	0.1537		0.29226	0.13376		0.42681	0.14133		0.39826	0.14234		0.52474	0.13424		0.85269	0.14217
	0.52699	0.1458		0.35817	0.14025		0.56809	0.15069		0.45517	0.1542		0.54731	0.14169		0.87784	0.1489
	0.60919	0.15546		0.29936	0.15646		0.5687	0.15921		0.47155	0.16607		0.58397	0.15164		0.89692	0.15815
	0.61041	0.16424		0.41739	0.15808		0.50841	0.16772		0.47446	0.17454		0.60056	0.16158		0.85448	0.16741
	0.61163	0.17303		0.45024	0.16132		0.52532	0.17794		0.54005	0.18216		0.62487	0.16821		0.91653	0.17582
	0.65641	0.18093		0.44375	0.17267		0.62992	0.1856		0.5666	0.18894		0.64339	0.17732		0.89871	0.18339
	0.67645	0.19059		0.37823	0.18321		0.68971	0.19497		0.58808	0.19826		0.6841	0.18561		0.92171	0.19096
	0.6324	0.20113		0.39769	0.19213		0.60884	0.20348		0.62981	0.20758		0.68256	0.19472		0.95933	0.20105
	0.61289	0.20991		0.41714	0.20105		0.73189	0.21199		0.69539	0.21521		0.72905	0.20052		1.00303	0.20863
	0.63695	0.21782		0.5178	0.20996		0.75287	0.22051		0.67635	0.22453		0.72559	0.21047		1.04262	0.21788
	0.65698	0.22748		0.47259	0.2205		0.69645	0.22732		0.68095	0.23215		0.74989	0.2171		1.12321	0.22713
	0.73728	0.23802		0.59355	0.22942		0.76011	0.23498		0.70073	0.24232		0.76841	0.22621		1.20576	0.23555
	0.71395	0.24856		0.57617	0.23672		0.81796	0.2452		0.72051	0.25249		0.78906	0.2345		1.14302	0.2448
	0.79616	0.25822		0.6199	0.24401		0.82265	0.25201		0.74388	0.26096		0.82957	0.24278		1.16406	0.25321
	0.79738	0.267		0.66155	0.25212		0.71948	0.26137		0.76366	0.27113		0.85002	0.25107		1.16655	0.26078
	0.8155	0.27754		0.58347	0.25942		0.74046	0.26989		0.79022	0.27791		0.82842	0.26018		1.20613	0.27004
	0.85838	0.28633		0.68602	0.26752		0.84293	0.2784		0.80661	0.28977		0.80702	0.2693		1.24983	0.27761
	0.81815	0.29511		0.68517	0.27644		0.79893	0.28862		0.85003	0.29824		0.86759	0.27758		1.26695	0.2877
	0.79673	0.30477		0.66591	0.28455		0.82205	0.29628		0.85125	0.30756		0.90618	0.2867		1.28994	0.29527
	0.90157	0.31355		0.64686	0.29265		0.82073	0.30564		0.85605	0.31519		0.88863	0.29416		1.29068	0.30368
	0.86155	0.32234		0.7088	0.30076		0.84365	0.31331		0.88091	0.32281		0.91101	0.30161		1.33418	0.31126
	0.82322	0.33024		0.69352	0.30724		0.84447	0.32182		0.90598	0.33044		0.91332	0.30907		1.3513	0.32135
	0.86589	0.33902		0.69456	0.31535		0.945	0.33119		0.89392	0.33637		0.91584	0.31653		1.37233	0.32976
	0.97094	0.34781		0.7362	0.32346		0.96792	0.33885		0.90021	0.34315		0.95635	0.32482		1.41799	0.33649
	0.88735	0.35747		0.71506	0.33238		1.00541	0.34906		0.92697	0.34993		0.95694	0.3331		1.41657	0.34575
	0.88857	0.36625		0.75481	0.34129		0.92474	0.35758		0.95014	0.3584		0.99339	0.34305		1.4376	0.35416
	0.88787	0.37591		0.75417	0.35021		0.92536	0.36609		0.96992	0.36857		0.98993	0.35299		1.45081	0.36594
	0.89121	0.38382		0.7571	0.35751		0.92403	0.37546		0.97283	0.37704		0.97431	0.35962		1.49451	0.37351
	0.91506	0.39172		0.77279	0.36805		0.96946	0.38227		0.99789	0.38466		1.01289	0.36873		1.5175	0.38108
	0.91437	0.40138		0.79413	0.37615		0.98851	0.39163		1.01937	0.39398		1.01136	0.37785		1.51608	0.39033
	0.95915	0.40929		0.79914	0.38264		1.09098	0.40015		1.00371	0.40161		1.03201	0.38613		1.53711	0.39874
	0.9811	0.41807		0.83493	0.39318		0.98974	0.40866		1.04565	0.41093		1.03432	0.39359		1.53589	0.408
	0.9804	0.42773		0.83806	0.40047		0.98649	0.41888		1.02829	0.4194		0.93248	0.40271		1.56084	0.41473
	1.00044	0.43739		0.8594	0.40858		1.02998	0.42654		1.05316	0.42703		0.97319	0.41099		1.56137	0.42314
	1.08476	0.44618		0.84411	0.41506		1.01022	0.43505		1.07483	0.43635		1.07196	0.42011		1.62166	0.43239
	1.08789	0.45408		0.88576	0.42317		1.13306	0.44357		1.07944	0.44397		1.07235	0.42839		1.60365	0.43996
	1.04977	0.46199		0.887	0.43128		1.07083	0.45293		1.16169	0.45329		1.07273	0.43668		1.62077	0.45006
	1.07172	0.47077		0.88993	0.43857		1.06951	0.4623		1.14623	0.46092		1.0712	0.44579		1.62542	0.45679
	1.05221	0.47955		0.91315	0.44587		1.07012	0.47081		1.11032	0.46854		1.07371	0.45325		1.74506	0.46688
	0.99337	0.48746		0.91043	0.4556		1.0688	0.48018		1.14047	0.47363		1.09223	0.46237		1.70654	0.47446
	1.03603	0.49624		0.93009	0.46452		1.1123	0.48784		1.13999	0.4838		1.0907	0.47148		1.72758	0.48287
	1.01462	0.5059		0.93113	0.47262		1.08867	0.49806		1.17833	0.49481		1.11327	0.47894		1.6668	0.49128
	1.03868	0.51381		0.93217	0.48073		1.17077	0.50657		1.15929	0.50413		1.05926	0.48474		1.70442	0.50137
	1.16022	0.52435		0.97778	0.48721		1.09397	0.51338		1.18076	0.51345		1.08184	0.4922		1.69888	0.51231
	1.16355	0.53225		0.97317	0.49775		1.11302	0.52275		1.18367	0.52192		1.0641	0.49965		1.70549	0.5182
	1.14596	0.54016		0.9761	0.50505		1.19512	0.53126		1.16991	0.5287		1.1428	0.50877		1.80874	0.52661
	1.17001	0.54806		1.02171	0.51153		1.21804	0.53892		1.19138	0.53802		1.03711	0.51954		1.72726	0.53502
	1.17123	0.55684		1.00434	0.51883		1.26153	0.54658		1.21455	0.54649		1.04155	0.52617		1.80981	0.54344
	1.17266	0.56563		0.98717	0.52613		1.26214	0.5551		1.21936	0.55412		1.14417	0.53363		1.78983	0.55185
	1.07216	0.57353		1.00474	0.53585		1.24239	0.56361		1.22226	0.56259		1.14283	0.54274		1.77593	0.55774
	1.07337	0.58231		1.04261	0.54558		1.28395	0.57213		1.24543	0.57106		1.06298	0.55103		1.77451	0.56699
	1.09552	0.5911		1.02335	0.55369		1.2865	0.57979		1.22828	0.57954		1.14168	0.56014		1.77524	0.5754
	1.07983	0.59812		1.02628	0.56099		1.20777	0.58745		1.25145	0.58801		1.14014	0.56926		1.77577	0.58382
	1.10389	0.60603		1.0719	0.56747		1.22681	0.59682		1.25626	0.59564		1.20284	0.57671		1.7763	0.59223
	1.1032	0.61569		1.15414	0.57558		1.20706	0.60533		1.23721	0.60496		1.18317	0.585		1.83639	0.60148
	1.10633	0.62359		1.17569	0.58368		1.20574	0.61469		1.26038	0.61343		1.20362	0.59329		1.80003	0.60821
	1.08491	0.63326		1.17484	0.5926		1.23079	0.62151		1.36459	0.6219		1.20208	0.6024		1.82323	0.61578
	1.12779	0.64204		1.1537	0.60152		1.25178	0.63002		1.34744	0.63037		1.20267	0.61069		1.8218	0.62504
	1.12709	0.6517		1.0591	0.60719		1.31157	0.63938		1.43138	0.63885		1.10276	0.61897		1.82038	0.63429
	1.15286	0.65873		1.08044	0.6153		1.2084	0.64875		1.4309	0.64901		1.22949	0.62477		1.79845	0.64354
	1.12762	0.67014		1.09612	0.62584		1.22958	0.65726		1.41694	0.65579		1.12958	0.63306		1.84194	0.65111
	1.2534	0.67893		1.11747	0.63395		1.22826	0.66663		1.44201	0.66342		1.10798	0.64217		1.82217	0.65953
	1.25461	0.68771		1.12248	0.64043		1.23081	0.67429		1.40799	0.6702		1.14656	0.65129		1.86176	0.66878
	1.16911	0.69825		1.10322	0.64854		1.27044	0.68366		1.38725	0.68036		1.16721	0.65957		1.84374	0.67635
	1.17224	0.70616		1.10615	0.65583		1.25261	0.69132		1.38846	0.68968		1.1676	0.66786		1.84232	0.6856
	1.17155	0.71582		1.10551	0.66475		1.35508	0.69983		1.35255	0.69731		1.22817	0.67615		1.84696	0.69233
	1.23897	0.72284		1.14904	0.67205		1.27034	0.71005		1.33181	0.70748		1.21062	0.6836		1.86604	0.70159
	1.15537	0.7325		1.15008	0.68015		1.27503	0.71686		1.35497	0.71595		1.25113	0.69189		1.86873	0.70916
	1.13798	0.74041		1.27313	0.68826		1.2514	0.72708		1.35809	0.72442		1.19134	0.70018		1.94933	0.71841
	1.15992	0.74919		1.25198	0.69718		1.37424	0.73559		1.38125	0.73289		1.17167	0.70846		1.86588	0.72767
	1.14232	0.7571		1.17371	0.70447		1.39523	0.7441		1.34534	0.74052		1.2525	0.71675		1.87053	0.7344
	1.12493	0.765		1.17286	0.71339		1.39991	0.75092		1.38897	0.74899		1.25289	0.72503		1.89157	0.74281
	1.16569	0.77466		1.16636	0.72474		1.34155	0.75858		1.39188	0.75747		1.23727	0.73166		1.8921	0.75122
	1.16691	0.78345		1.19545	0.7296		1.30143	0.76709		1.37642	0.76509		1.21567	0.74078		1.88872	0.76132
	1.17024	0.79135		1.17808	0.7369		1.42426	0.77561		1.37764	0.77441		1.27817	0.74824		1.88729	0.77057
	1.16955	0.80101		1.29715	0.74663		1.42294	0.78497		1.38224	0.78204		1.21645	0.75735		1.93099	0.77814
	1.18958	0.81067		1.28186	0.75311		1.4257	0.79263		1.4073	0.78966		1.25716	0.76564		1.90711	0.78823
	1.17008	0.81946		1.18329	0.76041		1.42437	0.802		1.40682	0.79983		1.17538	0.77475		1.91371	0.79412
	1.17341	0.82736		1.20295	0.76933		1.34351	0.81051		1.42999	0.8083		1.26007	0.78138		1.91424	0.80254
	1.17081	0.8379		1.22241	0.77825		1.44811	0.81817		1.39408	0.81593		1.19835	0.7905		1.91477	0.81095
	1.17394	0.84581		1.20692	0.78473		1.42448	0.82839		1.41555	0.82525		1.26085	0.79795		1.95847	0.81852
	1.19609	0.85459		1.20628	0.79365		1.44547	0.8369		1.41697	0.83457		1.26123	0.80624		1.91799	0.82693
	1.1973	0.86337		1.22762	0.80175		1.44415	0.84627		1.43675	0.84473		1.27783	0.81618		1.91853	0.83534
	1.30406	0.87128		1.24896	0.80986		1.4469	0.85393		1.45991	0.85321		1.29848	0.82447		1.91906	0.84376
	1.24331	0.88006		1.25398	0.81635		1.38834	0.86159		1.48139	0.86253		1.27881	0.83275		1.93227	0.85553
	1.18426	0.88796		1.27155	0.82607		1.42969	0.87011		1.44208	0.87185		1.27727	0.84187		1.92228	0.85974
	1.18759	0.89587		1.33349	0.83418		1.32866	0.87862		1.44858	0.87863		1.29772	0.85016		1.91303	0.87236
	1.19263	0.90289		1.26107	0.83905		1.39038	0.88714		1.4481	0.88879		1.27825	0.85844		1.94209	0.87741
	1.21266	0.91256		1.25834	0.84877		1.4133	0.8948		1.45101	0.89727		1.27864	0.86673		1.94654	0.88414
	1.21408	0.92134		1.27592	0.8585		1.40811	0.90587		1.45222	0.90659		1.28115	0.87418		1.94316	0.89423
	1.2982	0.93012		1.27884	0.8658		1.4679	0.91523		1.43487	0.91506		1.25956	0.8833		1.91927	0.90432
	1.21461	0.93978		1.3594	0.87472		1.35037	0.92204		1.45994	0.92268		1.27808	0.89241		1.96297	0.9119
	1.19722	0.94769		1.25308	0.88525		1.41209	0.93056		1.48311	0.93116		1.27847	0.9007		1.92249	0.92031
	1.19462	0.95823		1.25999	0.89093		1.38653	0.94162		1.46596	0.93963		1.30104	0.90816		1.92714	0.92704
	1.21656	0.96701		1.26103	0.89904		1.45426	0.94758		1.46887	0.9481		1.30143	0.91644		2.04267	0.93882
	1.19705	0.97579		1.29011	0.9039		1.39764	0.95439		1.47008	0.95742		1.30375	0.9239		1.96334	0.94639
	1.19636	0.98546		1.26331	0.91525		1.35771	0.96291		1.49684	0.9642		1.28215	0.93302		1.92894	0.95228
	1.22042	0.99336		1.28277	0.92417		1.48248	0.97057		1.48119	0.97183		1.28659	0.93965		1.94997	0.96069
	1.20091	1.00214		1.2859	0.93146		1.36108	0.97908		1.50266	0.98115		1.28698	0.94793		2.05107	0.96994
	1.22094	1.0118		1.28883	0.93876		1.35762	0.9893		1.49059	0.98708		1.30763	0.95622		1.93053	0.97751
	1.20355	1.01971		1.28798	0.94768		1.35844	0.99781		1.49011	0.99724		1.28796	0.9645		1.94765	0.98761
	1.20286	1.02937		1.2727	0.95416		1.35905	1.00633		1.47635	1.00402		1.28642	0.97362		1.92788	0.99602
	1.20599	1.03728		1.36561	0.96632		1.35966	1.01484		1.50122	1.01165		1.30687	0.9819		1.93037	1.00359
	1.23005	1.04518		1.33568	0.97037		1.36242	1.0225		1.48387	1.02012		1.28548	0.99102		1.95357	1.01116
	1.21054	1.05396		1.37941	0.97767		1.36496	1.03017		1.50724	1.02859		1.30785	0.99848		2.01757	1.01873
	1.21176	1.06275		1.41728	0.9874		1.39196	1.03613		1.49158	1.03622		1.31017	1.00593		1.95659	1.02714
	1.21318	1.07153		1.39991	0.99469		1.37027	1.04549		1.51305	1.04554		1.29262	1.01339		1.97783	1.03556
	1.31421	1.08207		1.31995	1.0028		1.4708	1.05486		1.51617	1.05401		1.29109	1.02251		1.9393	1.04313
	1.23634	1.08909		1.31911	1.01172		1.49199	1.06337		1.49712	1.06333		1.31153	1.03079		1.95447	1.05406
	1.23756	1.09788		1.29608	1.02145		1.40725	1.07359		1.52029	1.07181		1.27393	1.03825		1.97962	1.06079
	1.21826	1.10666		1.29712	1.02955		1.4486	1.0821		1.5215	1.08113		1.31637	1.04571		2.00066	1.06921
	1.25902	1.11632		1.28372	1.03523		1.40654	1.09147		1.528	1.0879		1.31696	1.05399		2.02169	1.07762
	1.26023	1.12511		1.34189	1.04496		1.38678	1.09998		1.51065	1.09638		1.31927	1.06145		2.08178	1.08687
	1.21809	1.13477		1.30234	1.05306		1.36917	1.10764		1.51356	1.10485		1.29382	1.07222		1.96145	1.09444
	1.2174	1.14443		1.30735	1.05955		1.38822	1.11701		1.53524	1.11417		1.29036	1.08217		1.98444	1.10201
	1.21882	1.15321		1.34334	1.07009		1.37039	1.12467		1.51958	1.12179		1.29267	1.08962		1.98517	1.11043
	1.22004	1.16199		1.32596	1.07738		1.46899	1.13489		1.52608	1.12857		1.29519	1.09708		1.9652	1.11884
	1.2441	1.1699		1.32889	1.08468		1.37182	1.1417		1.52729	1.13789		1.29943	1.10371		2.04579	1.12809
	1.20005	1.18044		1.32825	1.0936		1.37244	1.15021		1.55216	1.14552		1.30195	1.11117		1.9809	1.13819
	1.28608	1.18834		1.32929	1.1017		1.39363	1.15873		1.55527	1.15399		1.30426	1.11863		1.98143	1.1466
	1.24011	1.19976		1.32656	1.11143		1.39618	1.16639		1.56157	1.16077		1.28267	1.12774		1.96557	1.15333
	1.22442	1.20679		1.3276	1.11954		1.37642	1.1749		1.54252	1.17009		1.30331	1.13603		1.9661	1.16174
	1.22394	1.21645		1.33262	1.12602		1.3753	1.18427		1.52876	1.17687		1.30178	1.14514		1.98323	1.17184
	1.24397	1.22611		1.35773	1.13251		1.43896	1.19193		1.53167	1.18534		1.30217	1.15343		1.98592	1.17941
	1.28664	1.23489		1.3753	1.14224		1.49682	1.20215		1.55504	1.19381		1.2827	1.16171		2.005	1.18866
	1.22759	1.2428		1.33406	1.15115		1.4955	1.21151		1.55795	1.20229		1.27903	1.17166		1.98698	1.19623
	1.27238	1.2507		1.3554	1.15926		1.47788	1.21917		1.66215	1.21076		1.30161	1.17911		1.98967	1.2038
	1.18878	1.26036		1.31962	1.16575		1.45812	1.22769		1.56207	1.22008		1.30392	1.18657		1.9902	1.21222
	1.21073	1.26915		1.38176	1.17385		1.46281	1.2345		1.62596	1.22855		1.29023	1.19237		1.99269	1.21979
	1.29696	1.27705		1.4031	1.18196		1.48186	1.24386		1.56809	1.23702		1.30683	1.20231		1.98931	1.22988
	1.23791	1.28496		1.30264	1.19007		1.4233	1.25153		1.55244	1.24465		1.30144	1.21309		1.992	1.23745
	1.19789	1.29374		1.42758	1.19736		1.36494	1.25919		1.55555	1.25312		1.31996	1.2222		1.98666	1.24839
	1.282	1.30252		1.42485	1.20709		1.4674	1.2677		1.65975	1.2616		1.31264	1.2338		1.9911	1.25512
	1.22105	1.31131		1.32627	1.21439		1.37024	1.27451		1.6424	1.27007		1.3111	1.24292		1.96917	1.26437
	1.20154	1.32009		1.42902	1.22249		1.43196	1.28303		1.64721	1.27769		1.31534	1.24955		1.98846	1.27363
	1.18415	1.32799		1.39134	1.22979		1.37146	1.29154		1.64673	1.28786		1.2978	1.257		1.98703	1.28288
	1.20418	1.33765		1.30553	1.24033		1.37422	1.2992		1.67328	1.29464		1.31825	1.26529		1.98952	1.29045
	1.2054	1.34644		1.30657	1.24844		1.35446	1.30772		1.53458	1.30311		1.30071	1.27275		1.99026	1.29886
	1.16346	1.3561		1.30573	1.25735		1.35314	1.31708		1.65565	1.31328		1.30302	1.2802		1.9742	1.30559
	1.18922	1.36313		1.36787	1.26546		1.33552	1.32474		1.53531	1.3226		1.30361	1.28849		1.97884	1.31232
	1.18471	1.37454		1.30613	1.27438		1.35651	1.33326		1.53822	1.33107		1.304	1.29678		1.97546	1.32242
	1.18996	1.38157		1.33333	1.28005		1.37362	1.34347		1.61878	1.34124		1.28626	1.30423		1.97404	1.33167
	1.19499	1.3886		1.31407	1.28816		1.35386	1.35199		1.5626	1.34886		1.30691	1.31252		1.99507	1.34008
	1.17569	1.39738		1.31511	1.29626		1.35448	1.3605		1.56402	1.35818		1.28531	1.32163		1.99776	1.34765
	1.17882	1.40528		1.33268	1.30599		1.35529	1.36902		1.54836	1.36581		1.28955	1.32826		1.99634	1.35691
	1.17813	1.41495		1.3174	1.31248		1.33167	1.37923		1.55297	1.37344		1.29014	1.33655		1.97636	1.36532
	1.16073	1.42285		1.27407	1.32221		1.45644	1.38689		1.53412	1.38276		1.29053	1.34484		2.00152	1.37205
	1.19958	1.43339		1.29541	1.33031		1.37965	1.39371		1.54042	1.38953		1.29284	1.35229		2.00596	1.37878
	1.14053	1.44129		1.31864	1.33761		1.36182	1.40137		1.54353	1.39801		1.29729	1.35892		1.98207	1.38887
	1.24538	1.45008		1.32554	1.34328		1.36244	1.40988		1.5667	1.40648		1.29382	1.36887		1.98477	1.39645
	1.26753	1.45886		1.30439	1.3522		1.34482	1.41754		1.52909	1.41495		1.29036	1.37881		1.98334	1.4057
	1.29138	1.46676		1.30375	1.36112		1.3435	1.42691		1.55226	1.42342		1.27261	1.38627		1.98387	1.41411
	1.26805	1.4773		1.32321	1.37004		1.36448	1.43542		1.55706	1.43105		1.2732	1.39455		1.98461	1.42252
	1.14492	1.48609		1.32425	1.37814		1.34299	1.44479		1.62075	1.43952		1.27359	1.40284		1.98514	1.43094
	1.22925	1.49487		1.28658	1.38544		1.36398	1.4533		1.54282	1.448		1.27398	1.41112		1.98567	1.43935
	1.14947	1.50278		1.30226	1.39598		1.36653	1.46096		1.60651	1.45647		1.27457	1.41941		1.96981	1.44608
	1.15069	1.51156		1.30916	1.40165		1.32253	1.47118		1.55034	1.46409		1.29695	1.42687		1.96643	1.45617
	1.27456	1.52122		1.3102	1.40976		1.36409	1.47969		1.53488	1.47172		1.25143	1.43764		1.98551	1.46543
	1.25505	1.53		1.31522	1.41624		1.36664	1.48736		1.55636	1.48104		1.25375	1.4451		1.98995	1.47216
	1.26008	1.53703		1.29219	1.42597		1.34688	1.49587		1.55927	1.48951		1.29253	1.45421		2.00121	1.48478
	1.24078	1.54581		1.31751	1.43246		1.32733	1.50438		1.60269	1.49799		1.29678	1.46084		2.00781	1.49066
	1.25891	1.55635		1.2905	1.44381		1.34831	1.5129		1.56169	1.50815		1.23698	1.46913		2.01226	1.49739
	1.23749	1.56601		1.2974	1.44948		1.34699	1.52226		1.54793	1.51493		1.27962	1.47659		1.99053	1.50665
	1.23871	1.5748		1.30723	1.46245		1.34761	1.53078		1.55084	1.5234		1.28001	1.48487		2.10801	1.51758
	1.23801	1.58446		1.31225	1.46894		1.34628	1.54014		1.55395	1.53188		1.26247	1.49233		1.99355	1.52263
	1.24326	1.59148		1.31726	1.47542		1.36941	1.5478		1.55686	1.54035		1.259	1.50227		1.99212	1.53188
	1.2652	1.60027		1.29423	1.48515		1.36809	1.55717		1.58003	1.54882		1.26324	1.5089		2.00925	1.54198
	1.2459	1.60905		1.31746	1.49245		1.34639	1.56654		1.56099	1.55814		1.16353	1.51719		1.9973	1.54703
	1.2283	1.61695		1.2982	1.50055		1.34915	1.5742		1.56579	1.56577		1.2241	1.52547		2.01247	1.55796
	1.25024	1.62574		1.32163	1.50785		1.3517	1.58186		1.567	1.57509		1.1404	1.53542		1.99466	1.56553
	1.21022	1.63452		1.32853	1.51352		1.35231	1.59037		1.56991	1.58356		1.18091	1.5437		1.99519	1.57395
	1.13235	1.64155		1.30341	1.52406		1.33082	1.59974		1.57472	1.59119		1.15931	1.55282		1.99572	1.58236
	1.21668	1.65033		1.29001	1.52974		1.34987	1.6091		1.55737	1.59966		1.17996	1.5611		1.98182	1.58825
	1.17644	1.65911		1.31344	1.53703		1.35435	1.61592		1.53663	1.60983		1.16221	1.56856		2.0009	1.5975
	1.2172	1.66877		1.3329	1.54595		1.35303	1.62528		1.56508	1.61576		1.2629	1.57685		2.03657	1.60844
	1.22245	1.6758		1.31553	1.55325		1.35579	1.63294		1.56969	1.62338		1.19926	1.58679		2.10273	1.61517
	1.21985	1.68634		1.31468	1.56217		1.35834	1.64061		1.53397	1.63101		1.21991	1.59508		1.99878	1.62442
	1.24561	1.69337		1.29563	1.57027		1.36109	1.64827		1.55545	1.64033		1.26234	1.60253		1.98076	1.63199
	1.20749	1.70127		1.31508	1.57919		1.33746	1.65848		1.55666	1.64965		1.24267	1.61082		1.96491	1.63872
	1.22561	1.71181		1.29771	1.58649		1.34215	1.6653		1.57474	1.66066		1.18308	1.61911		1.96348	1.64797
	1.24565	1.72147		1.29687	1.5954		1.34276	1.67381		1.55909	1.66829		1.26178	1.62822		1.98452	1.65639
	1.22614	1.73026		1.31653	1.60432		1.36181	1.68317		1.56389	1.67591		1.28223	1.63651		1.96063	1.66648
	1.20875	1.73816		1.30104	1.61081		1.3828	1.69169		1.54654	1.68439		1.23865	1.64645		1.95725	1.67658
	1.20615	1.7487		1.28178	1.61891		1.36518	1.69935		1.55135	1.69201		1.16285	1.65308		1.96385	1.68246
	1.08492	1.7566		1.31965	1.62864		1.32312	1.70872		1.67751	1.69964		1.16131	1.66219		1.94584	1.69004
	1.08614	1.76539		1.30059	1.63675		1.3441	1.71723		1.67533	1.71065		1.16363	1.66965		1.96296	1.70013
	1.23052	1.77505		1.30352	1.64404		1.36508	1.72574		1.53643	1.71912		1.14801	1.67628		1.94515	1.7077
	1.1076	1.78383		1.30456	1.65215		1.3659	1.73426		1.55959	1.7276		1.2487	1.68457		1.96618	1.71611
	1.19172	1.79262		1.29618	1.66431		1.34421	1.74362		1.52219	1.73607		1.26935	1.69285		1.96671	1.72453
	1.19102	1.80228		1.28466	1.66917		1.3489	1.75043		1.54874	1.74285		1.26589	1.7028		1.96549	1.73378
	1.13218	1.81018		1.28968	1.67566		1.36795	1.7598		1.54826	1.75302		1.24814	1.71025		1.96798	1.74135
	1.19557	1.81896		1.28884	1.68458		1.34819	1.76831		1.55307	1.76064		1.2466	1.71937		1.95408	1.74724
	1.09126	1.82863		1.31206	1.69187		1.35288	1.77512		1.53572	1.76911		1.24699	1.72765		1.9712	1.75733
	1.07386	1.83653		1.26873	1.7016		1.37193	1.78449		1.54052	1.77674		1.18548	1.73677		1.94927	1.76659
	1.26161	1.84531		1.29405	1.70809		1.47633	1.79215		1.54174	1.78606		1.14574	1.74506		1.97226	1.77416
	1.22138	1.8541		1.28943	1.71862		1.35085	1.80237		1.52439	1.79453		1.14421	1.75417		1.95054	1.78341
	1.10036	1.862		1.27395	1.72511		1.34953	1.81173		1.54925	1.80216		1.12646	1.76163		1.96962	1.79267
	1.08276	1.86991		1.28963	1.73565		1.35035	1.82025		1.5338	1.80978		1.24741	1.76991		1.9516	1.80024
	1.12754	1.87781		1.27623	1.74132		1.37327	1.82791		1.53671	1.81826		1.26593	1.77903		1.9748	1.80781
	1.06849	1.88572		1.2735	1.75105		1.37388	1.83642		1.51766	1.82758		1.24819	1.78649		1.97533	1.81622
	1.19406	1.8945		1.27266	1.75997		1.37256	1.84579		1.54273	1.8352		1.20866	1.79477		1.95536	1.82463
	1.05232	1.9024		1.294	1.76808		1.37338	1.8543		1.54563	1.84367		1.22718	1.80389		1.95393	1.83389
	1.07426	1.91119		1.29902	1.77456		1.37592	1.86196		1.53018	1.8513		1.23142	1.81052		1.95467	1.8423
	1.04712	1.92348		1.27976	1.78267		1.39711	1.87048		1.55504	1.85893		1.25207	1.8188		1.95324	1.85155
	1.04643	1.93314		1.27891	1.79159		1.37929	1.87814		1.51574	1.86825		1.23626	1.82543		1.95181	1.86081
	1.08909	1.94193		1.29083	1.80375		1.40028	1.88665		1.5425	1.87502		1.23685	1.83372		1.95234	1.86922
	1.0717	1.94983		1.2812	1.8078		1.40109	1.89517		1.52345	1.88434		1.23724	1.842		1.93649	1.87595
	1.03147	1.95861		1.26571	1.81428		1.38134	1.90368		1.52467	1.89366		1.25768	1.85029		1.95557	1.8852
	1.13822	1.96652		1.28914	1.82158		1.52648	1.91134		1.50562	1.90298		1.23609	1.8594		1.9766	1.89361
	1.05675	1.9753		1.29018	1.82969		1.38664	1.91901		1.53069	1.91061		1.19463	1.86852		1.94416	1.89866
	1.04297	1.98145		1.28934	1.8386		1.38532	1.92837		1.53359	1.91908		1.23108	1.87846		1.94273	1.90792
	1.06321	1.99111		1.2887	1.84752		1.42861	1.93603		1.51455	1.9284		1.20969	1.88758		1.96397	1.91633
	1.0437	1.99989		1.27133	1.85482		1.42942	1.94455		1.51407	1.93857		1.23399	1.89421		1.96841	1.92306
	1.06182	2.01043		1.27237	1.86292		1.45041	1.95306		1.51887	1.94619		1.21645	1.90166		2.01016	1.93147
	1.06495	2.01834		1.2755	1.87022		1.41028	1.96157		1.52178	1.95467		1.21491	1.91078		1.95969	1.94409
	1.04756	2.02624		1.33744	1.87833		1.41497	1.96839		1.50274	1.96399		1.21722	1.91823		1.98485	1.95082
	1.05068	2.03415		1.2757	1.88724		1.43595	1.9769		1.50565	1.97246		1.21781	1.92652		2.06935	1.95839
	1.02927	2.04381		1.29913	1.89454		1.41833	1.98456		1.51045	1.98009		1.20007	1.93398		2.06793	1.96764
	1.03069	2.05259		1.40355	1.90184		1.43545	1.99478		1.51336	1.98856		1.24271	1.94144		2.05011	1.97521
	1.03191	2.06138		1.29367	1.914		1.45643	2.00329		1.51458	1.99788		1.24309	1.94972		2.07115	1.98363
	1.03313	2.07016		1.33908	1.92048		1.44075	2.0101		1.51938	2.0055		1.22535	1.95718		2.07384	1.9912
	1.03646	2.07806		1.32002	1.92859		1.46367	2.01777		1.52398	2.01313		1.22381	1.96629		1.92281	2.00297
	1.1413	2.08685		1.38951	1.93345		1.44391	2.02628		1.50853	2.02076		1.2244	1.97458		1.92138	2.01223
	1.188	2.09387		1.34052	1.94561		1.4651	2.03479		1.48779	2.03092		1.21901	1.98535		2.01196	2.01728
	1.21185	2.10178		1.38217	1.95372		1.45135	2.04075		1.49239	2.03855		1.18121	1.99281		2.05155	2.02653
	1.21116	2.11144		1.30975	1.95858		1.45197	2.04927		1.51746	2.04617		1.10135	2.0011		1.95172	2.0341
	1.04466	2.1211		1.28861	1.9675		1.49526	2.05693		1.49841	2.05549		1.12586	2.00772		1.95029	2.04335
	1.02536	2.12988		1.31204	1.9748		1.49394	2.06629		1.50302	2.06312		1.18257	2.01767		1.94887	2.05261
	1.13403	2.13691		1.30931	1.98453		1.51706	2.07396		1.51121	2.06905		1.20302	2.02595		1.95351	2.05934
	1.05255	2.14569		1.28816	1.99344		1.51767	2.08247		1.53268	2.07837		1.16136	2.03507		1.95404	2.06775
	1.05568	2.1536		1.31139	2.00074		1.54273	2.08928		1.51195	2.08854		1.09579	2.04584		1.95262	2.077
	1.03235	2.16414		1.31452	2.00803		1.5684	2.10461		1.49819	2.09532		1.11837	2.0533		1.9717	2.08626
	1.09574	2.17292		1.29526	2.01614		1.59326	2.11142		1.51796	2.10548		1.11876	2.06158		1.95389	2.09383
	1.03308	2.18258		1.33899	2.02344		1.83709	2.1029		1.50231	2.11311		1.09909	2.06987		1.91753	2.10056
	1.05693	2.19049		1.32162	2.03073		2.98362	1.66019		1.54763	2.12073		1.11761	2.07899		1.91394	2.11065
	1.05051	2.20278		1.33919	2.04046		4.28568	1.203		1.52859	2.13005		1.12012	2.08644		1.93322	2.11991
	1.06864	2.21332		1.33646	2.05019		5.67777	0.75092		1.49437	2.13683		1.10431	2.09307		1.93767	2.12664
	1.05295	2.22035		1.33939	2.05749		7.74331	0.26308		1.49748	2.1453		1.12303	2.10219		1.91985	2.13421
	1.06201	2.22562		1.3241	2.06397		11.1428	0		1.47674	2.15547		1.10336	2.11047		1.93698	2.1443
	1.0918	2.23089		1.36783	2.07127					1.54381	2.16225		1.12766	2.1171		1.92948	2.15608
	2.38416	1.7408		1.35046	2.07856					1.54862	2.16988		1.15815	2.12124		1.93413	2.16281
	4.05195	0.99687		1.36992	2.08748					1.52788	2.18004		1.15602	2.12207		1.91415	2.17122
	5.3839	0.39524		1.35275	2.09478					1.51222	2.18767		1.20388	2.15273		1.94126	2.17711
	7.39896	0		1.35567	2.10207					1.49487	2.19614		1.32963	2.14196		1.96446	2.18468
				1.33954	2.11748					1.61954	2.20461		1.34006	2.1461		1.94253	2.19393
				1.36486	2.12396					1.56167	2.21309		1.32868	2.15936		1.9411	2.20319
				1.39186	2.12964					1.60679	2.22071		1.33351	2.17428		1.94555	2.20992
				1.39876	2.13531					1.48665	2.23003		1.31982	2.18008		1.92382	2.21917
				1.48309	2.14261					1.48617	2.2402		1.35648	2.19002		1.93878	2.23011
				1.4879	2.14909					1.59207	2.24783		1.31269	2.19996		1.94539	2.236
				1.52493	2.16774					1.61524	2.2563		1.3534	2.20825		1.93952	2.23852
				1.57913	2.16206					1.4932	2.26647		1.2697	2.21819		1.98962	2.25198
				2.8553	1.7089					1.49801	2.27409		1.29015	2.22648		1.97821	2.26544
				4.16501	1.19007					1.49922	2.28341		1.33471	2.23311		1.95823	2.27385
				5.48217	0.75393					1.50572	2.29019		1.27107	2.24305		1.98143	2.28142
				9.80687	0.16213					1.54915	2.29866		1.37561	2.24968		2.02709	2.28815
				10.3329	0					1.46933	2.30798		1.35614	2.25797		2.03349	2.29404
										1.47393	2.31561		1.29442	2.26708		2.05473	2.30245
										1.46187	2.32154		1.2709	2.27702		2.02281	2.31591
										1.5036	2.33086		1.31526	2.28365		2.04189	2.32517
										1.48645	2.33933		1.35191	2.2936		2.06044	2.32601
										1.48767	2.34865		1.30447	2.3052		2.0412	2.34283
										1.57161	2.35712		1.30679	2.31265		2.09077	2.34788
										1.57642	2.36475		1.31123	2.31928		2.08523	2.35882
										1.57933	2.37322		1.32976	2.3284		2.09379	2.36386
										1.48094	2.38169		1.42852	2.33751		2.16851	2.37564
										1.50411	2.39017		1.33459	2.34331		2.171	2.38321
										1.50722	2.39864		1.41329	2.35243		2.2147	2.39078
										1.51351	2.40542		1.33557	2.35988		2.2723	2.39246
										1.49467	2.41474		1.33403	2.369		2.32969	2.39415
										1.51207	2.43592		1.32034	2.3748		4.24624	1.62778
										1.5082	2.44778		1.36278	2.38226		6.69292	0.5855
										1.62447	2.45032		1.38535	2.38971		8.07874	0
										1.5147	2.45456		1.36568	2.398
										1.53787	2.46303		1.46637	2.40629
										1.56463	2.46981		1.48489	2.4154
										1.54728	2.47828		1.46329	2.42452
										1.55358	2.48506		1.48973	2.43032
										1.6006	2.49184		1.47025	2.4386
										1.6054	2.49947		1.51269	2.44606
										1.67248	2.50624		1.49707	2.45269
										1.75134	2.51726		1.53373	2.46263
										1.66643	2.52912		1.52621	2.47423
										3.00314	1.97331		1.44849	2.48169
										4.66076	1.17094		1.54725	2.49081
										5.58191	0.72951		1.54956	2.49826
										6.9143	0.2652		1.576	2.50406
										8.22528	0		1.60243	2.50986
													1.63464	2.51318
													4.17697	1.48984
													6.06211	0.70183
													7.17381	0.26598
													10.01	0

[truncated: 5 more sheets: Fig. 7（b）, Fig. 8（a）, Fig. 8（b）, Fig. 8（c）, Fig. 8（d） ]
